# Supplementary material for: KIT promotes tumor stroma formation and counteracts tumor-suppressive TGFβ signaling in colorectal cancer
Source: Cell Death Dis. 2022 Jul 16;13(7):617. doi: 10.1038/s41419-022-05078-z (PMC9288482; doi:10.1038/s41419-022-05078-z)
Supplement: Supplementary file 9 — Supplementary Table 1 [file 41419_2022_5078_MOESM9_ESM.xlsx]

## Sheet: Table S1
Table S1. Culture medium composition for colorectal cancer organoids
Component	Source (catalag number)	Concentration
Advanced (DMEM/F12) medium	Gibco (12634-010)	1x (500 mL total)
HEPES Buffer	Lonza (17737E)	10 mM
Penicillin/Streptomycin	Gibco (15070-063)	50 U/ml
GlutaMAX	Gibco (35050-038)	2 mM
R-Spondin conditioned medium	293T-HA-RspoI-F cell line	0.2
Noggin conditioned medium	293T-mNoggin-Fc cell line	100 ng/ml
B27	Invitrogen (17504-044)	1x
Nicotinamide	Sigma-Aldrich (N0636)	10 mM
Prostaglandin E2	Tocris (2296-10)	10 nM
Gastrin	Sigma-Aldrich (G9145)	10 nM
N-acetylcysteine (NAC)	Sigma-Aldrich (A9165)	1 mM
A83-01	SignalChem (A09-900-05)	500 nM
Human recombinant EGF	Sigma Aldrich (A9165)	50 ng/mL
SB202190	Gentaur (A1632)	10 μM
