# Supplementary material for: KIT promotes tumor stroma formation and counteracts tumor-suppressive TGFβ signaling in colorectal cancer
Source: Cell Death Dis. 2022 Jul 16;13(7):617. doi: 10.1038/s41419-022-05078-z (PMC9288482; doi:10.1038/s41419-022-05078-z)
Supplement: Supplementary file 10 — Supplementary Table 2 [file 41419_2022_5078_MOESM10_ESM.xlsx]

## Sheet: Table S2
Table S2. Oligo's used in this study
Number	Oligo	Exon	Strand	Sequence 5' - 3'	Comment
1	h-c-KIT_F1	n/a	Plus	ATGAGAGGCGCTCGCGG	PCR full KIT gene
2	h-c-KIT_R1	n/a	Minus	TCAGACATCGTCGTGCAC
3	F-cKIT-NheI-MluI-Kozak	n/a	Plus	CGC ATT GCT AGC ACG CGT GCCGCCACC ATGAGAGGCGCTCGCGGCGCCTGG	Cloning into pEGFP-N1
4	R-cKIT-KpnI-no-stop	n/a	Minus	CCG ATT GGT ACC AC GACATCGTCGTGCACAAGCAGAGG
5	F-cKIT-NheI-MluI-Kozak	n/a	Plus	CGC ATT GCT AGC ACG CGT GCCGCCACC ATGAGAGGCGCTCGCGGCGCCTGG	Cloning into pWPT
6	R-cKIT-SalI-GFP	n/a	Minus	CCGCTCGAGTTACTTGTACAGCTCGTCCATGC
7	h-sg-KIT-1	8	Minus	CACCGTCACGAGCCTGTCGTAAGTC	guide RNA for CRISPR/Cas9
8	h-sg-KIT-2		Plus	AAACGACTTACGACAGGCTCGTGA
9	h-KIT-ex8-F1	8	Plus	TCCCTGAAAGCAGAAACCCTG	Exon 8 PCR and Sequencing
10	h-KIT-ex8-R1		Minus	CATTTCCCACACACATTACCTCC
