# Supplementary material for: KIT promotes tumor stroma formation and counteracts tumor-suppressive TGFβ signaling in colorectal cancer
Source: Cell Death Dis. 2022 Jul 16;13(7):617. doi: 10.1038/s41419-022-05078-z (PMC9288482; doi:10.1038/s41419-022-05078-z)
Supplement: Supplementary file 11 — Supplementary Table 3 [file 41419_2022_5078_MOESM11_ESM.xlsx]

## Sheet: Table S3
Table S3. Antibodies used in this study
Assay	Antibody (clone)	Supplier (catalog number)	Dilution	Origin
Immunofluoresence	c-KIT (D13A2)	Cell Signaling Technologies (3074)	1:200	Leiden, The Netherlands
	Alexa Fluor™ 568 Phalloidin	Thermo Fisher Scientific (A12380)	1:200	Breda, The Netherlands
	4',6-diamidino-2-fenylindool	BioLegend (422801)	1:1000	Amsterdam, The Netherlands
	Goat anti-Rabbit IgG Alexa Fluor™ 488	Thermo Fisher Scientific (A11034)	1:500	Breda, The Netherlands
Flow Cytometry	CD117 APC (104D2)	BD Biosciences (333233)	1:100	Vianen, The Netherlands
	Cell Viability Solution 7-AAD (RUO)	BD Biosciences (555816)	1:1000	Vianen, The Netherlands
Western blot	β-actin (AC-15)	Novus Biologicals (NB600-501)	1:10000	Abingdon, United Kingdom
	c-KIT (D13A2)	Cell Signaling Technologies (3074)	1:1000	Leiden, The Netherlands
	Phospho-c-Kit (Tyr719)	Cell Signaling Technologies (3391)	1:1000	Leiden, The Netherlands
	SMAD2 (D43B4)	Cell Signaling Technologies (5339)	1:1000	Leiden, The Netherlands
	Goat anti-rabbit IgG HRP	Dako (P0448)	1:1000	Amstelveen, The Netherlands
Immunohistochemistry	E-cadherin (24E10)	Cell Signaling Technologies (3195)	1:200	Leiden, The Netherlands
	c-KIT (D13A2)	Cell Signaling Technologies (3074)	1:200	Leiden, The Netherlands
	EpCAM (D9S3P)	Cell Signaling Technologies (14452)	1:200	Leiden, The Netherlands
	Vimentin (D21H3)	Cell Signaling Technologies (5741)	1:200	Leiden, The Netherlands
	Phospho-SMAD2 (Ser465/467) (138D4)	Cell Signaling Technologies (3108)	1:100	Leiden, The Netherlands
	Human Nucleoli (NM95)	Abcam (ab190710)	1:1000	Amsterdam, The Netherlands
	Pan-Cytokeratin (AE1/AE3)	Pierce Antibodies (MA5-13156)	1:200	Amsterdam, The Netherlands
