# Supplementary material for: KIT promotes tumor stroma formation and counteracts tumor-suppressive TGFβ signaling in colorectal cancer
Source: Cell Death Dis. 2022 Jul 16;13(7):617. doi: 10.1038/s41419-022-05078-z (PMC9288482; doi:10.1038/s41419-022-05078-z)
Supplement: Supplementary file 12 — Supplementary Table 4 [file 41419_2022_5078_MOESM12_ESM.xlsx]

## Sheet: PDO1 vs PDO1 KIT-KO
Table S4. Differential gene expression analyses between KIT-negative and KIT-positive subcutaneous tumors
Probeset	HUGO	Corrected-pvalue	Sublist
ENSG00000101194	SLC17A9	0.0389942	PDO1 KIT-KO >= PDO1
ENSG00000005884	ITGA3	0.0423457	PDO1 KIT-KO >= PDO1
ENSG00000136531	SCN2A	0.0448171	PDO1 KIT-KO >= PDO1
ENSG00000104341	LAPTM4B	0.0175824	PDO1 KIT-KO < PDO1
ENSG00000125148	MT2A	0.0265344	PDO1 KIT-KO < PDO1
ENSG00000136044	APPL2	0.028693	PDO1 KIT-KO >= PDO1
ENSG00000163898	LIPH	0.0459684	PDO1 KIT-KO >= PDO1
ENSG00000155760	FZD7	0.0390079	PDO1 KIT-KO >= PDO1
ENSG00000125266	EFNB2	0.0401616	PDO1 KIT-KO >= PDO1
ENSG00000237153	RP11-132E11.2	0.0271769	PDO1 KIT-KO < PDO1
ENSG00000083097	DOPEY1	0.0272535	PDO1 KIT-KO < PDO1
ENSG00000259894	RP11-697E2.4	0.0459318	PDO1 KIT-KO >= PDO1
ENSG00000074800	ENO1	0.0273226	PDO1 KIT-KO < PDO1
ENSG00000130813	C19ORF66	0.0275503	PDO1 KIT-KO < PDO1
ENSG00000059588	TARBP1	0.0275936	PDO1 KIT-KO < PDO1
ENSG00000116212	LRRC42	0.0276484	PDO1 KIT-KO < PDO1
ENSG00000085999	RAD54L	0.0276589	PDO1 KIT-KO < PDO1
ENSG00000253138	LINC00967	0.0442951	PDO1 KIT-KO >= PDO1
ENSG00000206503	HLA-A	0.0276783	PDO1 KIT-KO < PDO1
ENSG00000115310	RTN4	0.0465428	PDO1 KIT-KO >= PDO1
ENSG00000226476	RP11-776H12.1	0.0277756	PDO1 KIT-KO < PDO1
ENSG00000112343	TRIM38	0.0280817	PDO1 KIT-KO < PDO1
ENSG00000164733	CTSB	0.0438329	PDO1 KIT-KO >= PDO1
ENSG00000166974	MAPRE2	0.044295	PDO1 KIT-KO >= PDO1
ENSG00000111335	OAS2	0.0281345	PDO1 KIT-KO < PDO1
ENSG00000204764	RANBP17	0.0455989	PDO1 KIT-KO >= PDO1
ENSG00000179051	RCC2	0.028908	PDO1 KIT-KO < PDO1
ENSG00000117133	RPF1	0.0289421	PDO1 KIT-KO < PDO1
ENSG00000197406	DIO3	0.0424138	PDO1 KIT-KO >= PDO1
ENSG00000250919	RP11-813N20.3	0.0445941	PDO1 KIT-KO >= PDO1
ENSG00000186020	ZNF529	0.0289435	PDO1 KIT-KO < PDO1
ENSG00000116299	KIAA1324	0.0289523	PDO1 KIT-KO < PDO1
ENSG00000158864	NDUFS2	0.0278217	PDO1 KIT-KO >= PDO1
ENSG00000213522	RAC1P5	0.0289627	PDO1 KIT-KO < PDO1
ENSG00000232807	RP11-536K7.3	0.0443734	PDO1 KIT-KO >= PDO1
ENSG00000203266	RP11-560A15.3	0.0452709	PDO1 KIT-KO >= PDO1
ENSG00000188511	C22ORF34	0.0441548	PDO1 KIT-KO >= PDO1
ENSG00000272796	RP1-74M1.3	0.0290734	PDO1 KIT-KO < PDO1
ENSG00000242882	RPL5P11	0.0439383	PDO1 KIT-KO >= PDO1
ENSG00000179195	ZNF664	0.0471746	PDO1 KIT-KO >= PDO1
ENSG00000104783	KCNN4	0.0291686	PDO1 KIT-KO < PDO1
ENSG00000114854	TNNC1	0.0449442	PDO1 KIT-KO >= PDO1
ENSG00000135845	PIGC	0.0464327	PDO1 KIT-KO >= PDO1
ENSG00000101255	TRIB3	0.0469763	PDO1 KIT-KO >= PDO1
ENSG00000104327	CALB1	0.0294886	PDO1 KIT-KO < PDO1
ENSG00000168906	MAT2A	0.0295203	PDO1 KIT-KO < PDO1
ENSG00000196917	HCAR1	0.0281206	PDO1 KIT-KO >= PDO1
ENSG00000138207	RBP4	0.0425485	PDO1 KIT-KO >= PDO1
ENSG00000162591	MEGF6	0.0297129	PDO1 KIT-KO < PDO1
ENSG00000002586	CD99	0.0492045	PDO1 KIT-KO >= PDO1
ENSG00000120370	GORAB	0.0301301	PDO1 KIT-KO < PDO1
ENSG00000156587	UBE2L6	0.0301908	PDO1 KIT-KO < PDO1
ENSG00000182272	B4GALNT4	0.043724	PDO1 KIT-KO >= PDO1
ENSG00000117676	RPS6KA1	0.0302748	PDO1 KIT-KO < PDO1
ENSG00000254755	RP11-672A2.7	0.0435118	PDO1 KIT-KO >= PDO1
ENSG00000188993	LRRC66	0.0433888	PDO1 KIT-KO >= PDO1
ENSG00000131591	C1ORF159	0.0305897	PDO1 KIT-KO < PDO1
ENSG00000168530	MYL1	0.0309526	PDO1 KIT-KO < PDO1
ENSG00000184012	TMPRSS2	0.0471358	PDO1 KIT-KO >= PDO1
ENSG00000135114	OASL	0.0309658	PDO1 KIT-KO < PDO1
ENSG00000121057	AKAP1	0.0402048	PDO1 KIT-KO >= PDO1
ENSG00000134107	BHLHE40	0.0465182	PDO1 KIT-KO >= PDO1
ENSG00000218107	RP1-261G23.4	0.0433016	PDO1 KIT-KO >= PDO1
ENSG00000157600	TMEM164	0.041409	PDO1 KIT-KO >= PDO1
ENSG00000121691	CAT	0.0352363	PDO1 KIT-KO >= PDO1
ENSG00000170540	ARL6IP1	0.0404178	PDO1 KIT-KO >= PDO1
ENSG00000146918	NCAPG2	0.0472445	PDO1 KIT-KO >= PDO1
ENSG00000116251	RPL22	0.0310611	PDO1 KIT-KO < PDO1
ENSG00000066279	ASPM	0.0273092	PDO1 KIT-KO >= PDO1
ENSG00000197142	ACSL5	0.0447477	PDO1 KIT-KO >= PDO1
ENSG00000169045	HNRNPH1	0.0312042	PDO1 KIT-KO < PDO1
ENSG00000153823	PID1	0.0323718	PDO1 KIT-KO < PDO1
ENSG00000196236	XPNPEP3	0.0483345	PDO1 KIT-KO >= PDO1
ENSG00000163399	ATP1A1	0.0326978	PDO1 KIT-KO < PDO1
ENSG00000167565	SERTAD3	0.0328435	PDO1 KIT-KO < PDO1
ENSG00000123500	COL10A1	0.0334465	PDO1 KIT-KO < PDO1
ENSG00000102038	SMARCA1	0.0335146	PDO1 KIT-KO < PDO1
ENSG00000231458	RNASEH1P2	0.0430934	PDO1 KIT-KO >= PDO1
ENSG00000130822	PNCK	0.0335315	PDO1 KIT-KO < PDO1
ENSG00000147168	IL2RG	0.0394857	PDO1 KIT-KO >= PDO1
ENSG00000111276	CDKN1B	0.0472559	PDO1 KIT-KO >= PDO1
ENSG00000075826	SEC31B	0.0338083	PDO1 KIT-KO < PDO1
ENSG00000217930	PAM16	0.0342389	PDO1 KIT-KO < PDO1
ENSG00000167695	FAM57A	0.0442862	PDO1 KIT-KO >= PDO1
ENSG00000136205	TNS3	0.0396643	PDO1 KIT-KO >= PDO1
ENSG00000260197	RP11-424G14.1	0.0419852	PDO1 KIT-KO >= PDO1
ENSG00000164825	DEFB1	0.0466626	PDO1 KIT-KO >= PDO1
ENSG00000003147	ICA1	0.0345844	PDO1 KIT-KO < PDO1
ENSG00000230495	RP11-462D18.2	0.0428872	PDO1 KIT-KO >= PDO1
ENSG00000095139	ARCN1	0.0438271	PDO1 KIT-KO >= PDO1
ENSG00000132823	OSER1	0.046196	PDO1 KIT-KO >= PDO1
ENSG00000116675	DNAJC6	0.0347077	PDO1 KIT-KO < PDO1
ENSG00000119950	MXI1	0.0360544	PDO1 KIT-KO >= PDO1
ENSG00000100994	PYGB	0.0387721	PDO1 KIT-KO >= PDO1
ENSG00000198169	ZNF251	0.0347736	PDO1 KIT-KO < PDO1
ENSG00000188373	C10ORF99	0.0331702	PDO1 KIT-KO >= PDO1
ENSG00000139291	TMEM19	0.0451387	PDO1 KIT-KO >= PDO1
ENSG00000113648	H2AFY	0.0447324	PDO1 KIT-KO >= PDO1
ENSG00000155052	CNTNAP5	0.042683	PDO1 KIT-KO >= PDO1
ENSG00000125170	DOK4	0.0464194	PDO1 KIT-KO >= PDO1
ENSG00000108256	NUFIP2	0.0423726	PDO1 KIT-KO >= PDO1
ENSG00000254815	RP11-496I9.1	0.0347952	PDO1 KIT-KO < PDO1
ENSG00000259409	RP11-521C20.3	0.0424807	PDO1 KIT-KO >= PDO1
ENSG00000174136	RGMB	0.0350636	PDO1 KIT-KO < PDO1
ENSG00000078900	TP73	0.0466599	PDO1 KIT-KO >= PDO1
ENSG00000161544	CYGB	0.0351658	PDO1 KIT-KO < PDO1
ENSG00000158715	SLC45A3	0.0455715	PDO1 KIT-KO >= PDO1
ENSG00000105856	HBP1	0.0498264	PDO1 KIT-KO >= PDO1
ENSG00000135870	RC3H1	0.045825	PDO1 KIT-KO >= PDO1
ENSG00000007392	LUC7L	0.035171	PDO1 KIT-KO < PDO1
ENSG00000188529	SRSF10	0.0352384	PDO1 KIT-KO < PDO1
ENSG00000172340	SUCLG2	0.039083	PDO1 KIT-KO >= PDO1
ENSG00000165995	CACNB2	0.0357117	PDO1 KIT-KO < PDO1
ENSG00000134574	DDB2	0.0278875	PDO1 KIT-KO >= PDO1
ENSG00000174903	RAB1B	0.0469401	PDO1 KIT-KO >= PDO1
ENSG00000172270	BSG	0.0397603	PDO1 KIT-KO >= PDO1
ENSG00000101150	TPD52L2	0.0335854	PDO1 KIT-KO >= PDO1
ENSG00000117868	ESYT2	0.0473051	PDO1 KIT-KO >= PDO1
ENSG00000196199	MPHOSPH8	0.0395026	PDO1 KIT-KO >= PDO1
ENSG00000155657	TTN	0.0359627	PDO1 KIT-KO < PDO1
ENSG00000243746	EEF1A1P10	0.0359925	PDO1 KIT-KO < PDO1
ENSG00000251248	RP11-223C24.2	0.0422803	PDO1 KIT-KO >= PDO1
ENSG00000248905	FMN1	0.0464875	PDO1 KIT-KO >= PDO1
ENSG00000182351	CRIP1P4	0.0360169	PDO1 KIT-KO < PDO1
ENSG00000150459	SAP18	0.0441254	PDO1 KIT-KO >= PDO1
ENSG00000148926	ADM	0.0415645	PDO1 KIT-KO >= PDO1
ENSG00000185946	RNPC3	0.0360229	PDO1 KIT-KO < PDO1
ENSG00000273102	AP000569.9	0.0420818	PDO1 KIT-KO >= PDO1
ENSG00000214562	NUTM2D	0.0360973	PDO1 KIT-KO < PDO1
ENSG00000169914	OTUD3	0.0361008	PDO1 KIT-KO < PDO1
ENSG00000204386	NEU1	0.0457488	PDO1 KIT-KO >= PDO1
ENSG00000101161	PRPF6	0.0493181	PDO1 KIT-KO >= PDO1
ENSG00000161800	RACGAP1	0.0445334	PDO1 KIT-KO >= PDO1
ENSG00000012817	KDM5D	0.0401205	PDO1 KIT-KO >= PDO1
ENSG00000265933	LINC00668	0.0361039	PDO1 KIT-KO < PDO1
ENSG00000223745	RP4-717I23.3	0.0361775	PDO1 KIT-KO < PDO1
ENSG00000120708	TGFBI	0.0362405	PDO1 KIT-KO < PDO1
ENSG00000233565	RP11-42D20.1	0.0418851	PDO1 KIT-KO >= PDO1
ENSG00000145014	TMEM44	0.0363128	PDO1 KIT-KO < PDO1
ENSG00000185507	IRF7	0.0363386	PDO1 KIT-KO < PDO1
ENSG00000170345	FOS	0.0430525	PDO1 KIT-KO >= PDO1
ENSG00000016391	CHDH	0.0388536	PDO1 KIT-KO >= PDO1
ENSG00000128191	DGCR8	0.0363704	PDO1 KIT-KO < PDO1
ENSG00000139055	ERP27	0.0421795	PDO1 KIT-KO >= PDO1
ENSG00000092421	SEMA6A	0.0363982	PDO1 KIT-KO < PDO1
ENSG00000160606	TLCD1	0.0457743	PDO1 KIT-KO >= PDO1
ENSG00000135968	GCC2	0.0364967	PDO1 KIT-KO < PDO1
ENSG00000167230	C17ORF78	0.0370288	PDO1 KIT-KO < PDO1
ENSG00000143641	GALNT2	0.0440919	PDO1 KIT-KO >= PDO1
ENSG00000173209	AHSA2	0.0371088	PDO1 KIT-KO < PDO1
ENSG00000017797	RALBP1	0.0432031	PDO1 KIT-KO >= PDO1
ENSG00000130770	ATPIF1	0.0372067	PDO1 KIT-KO < PDO1
ENSG00000099399	MAGEB2	0.0416903	PDO1 KIT-KO >= PDO1
ENSG00000122515	ZMIZ2	0.0375808	PDO1 KIT-KO < PDO1
ENSG00000174307	PHLDA3	0.0433691	PDO1 KIT-KO >= PDO1
ENSG00000171847	FAM90A1	0.0414973	PDO1 KIT-KO >= PDO1
ENSG00000050344	NFE2L3	0.0426893	PDO1 KIT-KO >= PDO1
ENSG00000237707	RP5-1018K9.1	0.0413061	PDO1 KIT-KO >= PDO1
ENSG00000134686	PHC2	0.0376229	PDO1 KIT-KO < PDO1
ENSG00000166145	SPINT1	0.0437381	PDO1 KIT-KO >= PDO1
ENSG00000207808	MIR27A	0.0411166	PDO1 KIT-KO >= PDO1
ENSG00000130707	ASS1	0.0300756	PDO1 KIT-KO >= PDO1
ENSG00000228824	MIR4500HG	0.0376705	PDO1 KIT-KO < PDO1
ENSG00000231389	HLA-DPA1	0.0377442	PDO1 KIT-KO < PDO1
ENSG00000163584	RPL22L1	0.0466119	PDO1 KIT-KO >= PDO1
ENSG00000183044	ABAT	0.0395303	PDO1 KIT-KO >= PDO1
ENSG00000163701	IL17RE	0.0429223	PDO1 KIT-KO >= PDO1
ENSG00000171914	TLN2	0.0423281	PDO1 KIT-KO >= PDO1
ENSG00000237979	AC007389.1	0.0378182	PDO1 KIT-KO < PDO1
ENSG00000122482	ZNF644	0.0378283	PDO1 KIT-KO < PDO1
ENSG00000229163	NAP1L1P2	0.0409289	PDO1 KIT-KO >= PDO1
ENSG00000173281	PPP1R3B	0.0370965	PDO1 KIT-KO >= PDO1
ENSG00000245937	CTC-228N24.3	0.0379468	PDO1 KIT-KO < PDO1
ENSG00000196566	RP11-57C13.3	0.0407428	PDO1 KIT-KO >= PDO1
ENSG00000092929	UNC13D	0.0411673	PDO1 KIT-KO >= PDO1
ENSG00000171475	WIPF2	0.0423266	PDO1 KIT-KO >= PDO1
ENSG00000137628	DDX60	0.038404	PDO1 KIT-KO < PDO1
ENSG00000099194	SCD	0.0412336	PDO1 KIT-KO >= PDO1
ENSG00000182568	SATB1	0.0384256	PDO1 KIT-KO < PDO1
ENSG00000106772	PRUNE2	0.0387039	PDO1 KIT-KO < PDO1
ENSG00000229305	RP11-431K24.2	0.0405585	PDO1 KIT-KO >= PDO1
ENSG00000250456	AC006552.1	0.0403758	PDO1 KIT-KO >= PDO1
ENSG00000261655	CTD-3064M3.3	0.0483722	PDO1 KIT-KO >= PDO1
ENSG00000229950	TFAP2A-AS1	0.0388116	PDO1 KIT-KO < PDO1
ENSG00000172828	CES3	0.0489957	PDO1 KIT-KO >= PDO1
ENSG00000042813	ZPBP	0.0401947	PDO1 KIT-KO >= PDO1
ENSG00000109084	TMEM97	0.0302495	PDO1 KIT-KO >= PDO1
ENSG00000135341	MAP3K7	0.0388695	PDO1 KIT-KO < PDO1
ENSG00000261685	RP11-401P9.4	0.0389728	PDO1 KIT-KO < PDO1
ENSG00000131508	UBE2D2	0.0480665	PDO1 KIT-KO >= PDO1
ENSG00000048828	FAM120A	0.0447611	PDO1 KIT-KO >= PDO1
ENSG00000152234	ATP5A1	0.0417468	PDO1 KIT-KO >= PDO1
ENSG00000171827	ZNF570	0.0390584	PDO1 KIT-KO < PDO1
ENSG00000165949	IFI27	0.0391013	PDO1 KIT-KO < PDO1
ENSG00000164053	ATRIP	0.0431705	PDO1 KIT-KO >= PDO1
ENSG00000225082	DAP3P1	0.0400153	PDO1 KIT-KO >= PDO1
ENSG00000099725	PRKY	0.0410418	PDO1 KIT-KO >= PDO1
ENSG00000140471	LINS	0.0392237	PDO1 KIT-KO < PDO1
ENSG00000157456	CCNB2	0.0467846	PDO1 KIT-KO >= PDO1
ENSG00000184840	TMED9	0.0441942	PDO1 KIT-KO >= PDO1
ENSG00000177076	ACER2	0.0476839	PDO1 KIT-KO >= PDO1
ENSG00000272755	RP11-326G21.1	0.0392419	PDO1 KIT-KO < PDO1
ENSG00000204304	PBX2	0.0393938	PDO1 KIT-KO < PDO1
ENSG00000118733	OLFM3	0.0449475	PDO1 KIT-KO >= PDO1
ENSG00000211448	DIO2	0.0394545	PDO1 KIT-KO < PDO1
ENSG00000106392	C1GALT1	0.0394886	PDO1 KIT-KO < PDO1
ENSG00000165312	OTUD1	0.0450144	PDO1 KIT-KO >= PDO1
ENSG00000273033	RP11-67L2.2	0.0472666	PDO1 KIT-KO >= PDO1
ENSG00000204961	PCDHA9	0.0394906	PDO1 KIT-KO < PDO1
ENSG00000127511	SIN3B	0.0395057	PDO1 KIT-KO < PDO1
ENSG00000182180	MRPS16	0.0358795	PDO1 KIT-KO >= PDO1
ENSG00000163932	PRKCD	0.0431096	PDO1 KIT-KO >= PDO1
ENSG00000087586	AURKA	0.044012	PDO1 KIT-KO >= PDO1
ENSG00000242095	RN7SL113P	0.039522	PDO1 KIT-KO < PDO1
ENSG00000127948	POR	0.0498261	PDO1 KIT-KO >= PDO1
ENSG00000132359	RAP1GAP2	0.0395516	PDO1 KIT-KO < PDO1
ENSG00000261151	RP11-332G1.1	0.0395533	PDO1 KIT-KO < PDO1
ENSG00000120949	TNFRSF8	0.0395847	PDO1 KIT-KO < PDO1
ENSG00000101049	SGK2	0.0401111	PDO1 KIT-KO >= PDO1
ENSG00000227486	RP13-188A5.1	0.039601	PDO1 KIT-KO < PDO1
ENSG00000239872	RPL35AP19	0.0396162	PDO1 KIT-KO < PDO1
ENSG00000265677	AL137229.1	0.0398374	PDO1 KIT-KO >= PDO1
ENSG00000156172	C8ORF37	0.0488787	PDO1 KIT-KO >= PDO1
ENSG00000042445	RETSAT	0.0472933	PDO1 KIT-KO >= PDO1
ENSG00000155465	SLC7A7	0.0457476	PDO1 KIT-KO >= PDO1
ENSG00000143158	MPC2	0.0384957	PDO1 KIT-KO >= PDO1
ENSG00000042429	MED17	0.0396278	PDO1 KIT-KO < PDO1
ENSG00000226683	PWWP2AP1	0.0396477	PDO1 KIT-KO < PDO1
ENSG00000261916	RP11-235E17.4	0.0396793	PDO1 KIT-KO < PDO1
ENSG00000219932	RPL12P8	0.0396952	PDO1 KIT-KO < PDO1
ENSG00000140990	NDUFB10	0.0409927	PDO1 KIT-KO >= PDO1
ENSG00000171777	RASGRP4	0.039708	PDO1 KIT-KO < PDO1
ENSG00000079385	CEACAM1	0.0442385	PDO1 KIT-KO >= PDO1
ENSG00000171357	LURAP1	0.0397109	PDO1 KIT-KO < PDO1
ENSG00000019186	CYP24A1	0.0362917	PDO1 KIT-KO >= PDO1
ENSG00000116521	SCAMP3	0.0420111	PDO1 KIT-KO >= PDO1
ENSG00000120885	CLU	0.0328304	PDO1 KIT-KO >= PDO1
ENSG00000100603	SNW1	0.0462245	PDO1 KIT-KO >= PDO1
ENSG00000137876	RSL24D1	0.0426423	PDO1 KIT-KO >= PDO1
ENSG00000081181	ARG2	0.0391584	PDO1 KIT-KO >= PDO1
ENSG00000230807	AC099535.4	0.0397184	PDO1 KIT-KO < PDO1
ENSG00000271034	RP11-963H1.1	0.0446287	PDO1 KIT-KO >= PDO1
ENSG00000230282	RPL7P61	0.0397426	PDO1 KIT-KO < PDO1
ENSG00000137944	CCBL2	0.0397487	PDO1 KIT-KO < PDO1
ENSG00000248729	RP11-531A21.3	0.0397743	PDO1 KIT-KO < PDO1
ENSG00000254471	RP11-885L14.1	0.0398061	PDO1 KIT-KO < PDO1
ENSG00000261594	TPBGL	0.0396612	PDO1 KIT-KO >= PDO1
ENSG00000179342	GS1-124K5.9	0.0398379	PDO1 KIT-KO < PDO1
ENSG00000171747	LGALS4	0.0352081	PDO1 KIT-KO >= PDO1
ENSG00000118705	RPN2	0.0437442	PDO1 KIT-KO >= PDO1
ENSG00000101337	TM9SF4	0.0423129	PDO1 KIT-KO >= PDO1
ENSG00000264281	CTD-2031P19.4	0.0406867	PDO1 KIT-KO >= PDO1
ENSG00000249934	RP11-466G12.3	0.0398697	PDO1 KIT-KO < PDO1
ENSG00000198720	ANKRD13B	0.0278194	PDO1 KIT-KO >= PDO1
ENSG00000188257	PLA2G2A	0.0398998	PDO1 KIT-KO < PDO1
ENSG00000172296	SPTLC3	0.0423691	PDO1 KIT-KO >= PDO1
ENSG00000086159	AQP6	0.0399017	PDO1 KIT-KO < PDO1
ENSG00000125144	MT1G	0.0399258	PDO1 KIT-KO < PDO1
ENSG00000252787	SNORD19B	0.0399336	PDO1 KIT-KO < PDO1
ENSG00000150893	FREM2	0.0423023	PDO1 KIT-KO >= PDO1
ENSG00000173598	NUDT4	0.0430479	PDO1 KIT-KO >= PDO1
ENSG00000141428	C18ORF21	0.0491856	PDO1 KIT-KO >= PDO1
ENSG00000133606	MKRN1	0.039033	PDO1 KIT-KO >= PDO1
ENSG00000243766	HOTTIP	0.0461526	PDO1 KIT-KO >= PDO1
ENSG00000261751	RP11-305A4.3	0.0394864	PDO1 KIT-KO >= PDO1
ENSG00000095739	BAMBI	0.0459589	PDO1 KIT-KO >= PDO1
ENSG00000202496	RNVU1-20	0.0399657	PDO1 KIT-KO < PDO1
ENSG00000160710	ADAR	0.0399695	PDO1 KIT-KO < PDO1
ENSG00000132646	PCNA	0.0423641	PDO1 KIT-KO >= PDO1
ENSG00000155511	GRIA1	0.0284223	PDO1 KIT-KO >= PDO1
ENSG00000156026	MCU	0.0423274	PDO1 KIT-KO >= PDO1
ENSG00000171431	KRT20	0.0347724	PDO1 KIT-KO >= PDO1
ENSG00000207864	MIR27B	0.039976	PDO1 KIT-KO < PDO1
ENSG00000268485	AC104841.2	0.0399977	PDO1 KIT-KO < PDO1
ENSG00000225972	MTND1P23	0.0400196	PDO1 KIT-KO < PDO1
ENSG00000141040	ZNF287	0.0426644	PDO1 KIT-KO >= PDO1
ENSG00000259744	RP11-138H8.6	0.0393133	PDO1 KIT-KO >= PDO1
ENSG00000269094	AC006449.1	0.0400299	PDO1 KIT-KO < PDO1
ENSG00000149273	RPS3	0.0421544	PDO1 KIT-KO >= PDO1
ENSG00000185324	CDK10	0.0400516	PDO1 KIT-KO < PDO1
ENSG00000237088	RP11-73E6.2	0.040062	PDO1 KIT-KO < PDO1
ENSG00000092201	SUPT16H	0.0472716	PDO1 KIT-KO >= PDO1
ENSG00000132824	SERINC3	0.04124	PDO1 KIT-KO >= PDO1
ENSG00000132386	SERPINF1	0.040067	PDO1 KIT-KO < PDO1
ENSG00000234371	RP11-315J22.5	0.0400776	PDO1 KIT-KO < PDO1
ENSG00000112715	VEGFA	0.0400921	PDO1 KIT-KO < PDO1
ENSG00000087074	PPP1R15A	0.0429245	PDO1 KIT-KO >= PDO1
ENSG00000163486	SRGAP2	0.0400925	PDO1 KIT-KO < PDO1
ENSG00000253293	HOXA10	0.0444662	PDO1 KIT-KO >= PDO1
ENSG00000109519	GRPEL1	0.0280905	PDO1 KIT-KO >= PDO1
ENSG00000188822	CNR2	0.0400943	PDO1 KIT-KO < PDO1
ENSG00000198670	LPA	0.0401266	PDO1 KIT-KO < PDO1
ENSG00000136997	MYC	0.0484757	PDO1 KIT-KO >= PDO1
ENSG00000233517	AC005162.5	0.0401589	PDO1 KIT-KO < PDO1
ENSG00000160336	ZNF761	0.0401728	PDO1 KIT-KO < PDO1
ENSG00000242748	RPL23AP81	0.0401913	PDO1 KIT-KO < PDO1
ENSG00000267127	RP11-795F19.5	0.0391416	PDO1 KIT-KO >= PDO1
ENSG00000005187	ACSM3	0.0464369	PDO1 KIT-KO >= PDO1
ENSG00000119139	TJP2	0.0427895	PDO1 KIT-KO >= PDO1
ENSG00000079819	EPB41L2	0.0402147	PDO1 KIT-KO < PDO1
ENSG00000160094	ZNF362	0.0402234	PDO1 KIT-KO < PDO1
ENSG00000135409	AMHR2	0.0402237	PDO1 KIT-KO < PDO1
ENSG00000270243	RP11-779O18.4	0.0402562	PDO1 KIT-KO < PDO1
ENSG00000117472	TSPAN1	0.0469275	PDO1 KIT-KO >= PDO1
ENSG00000255457	RP11-436P7.1	0.0389714	PDO1 KIT-KO >= PDO1
ENSG00000172728	FUT10	0.0281637	PDO1 KIT-KO >= PDO1
ENSG00000130005	GAMT	0.0402571	PDO1 KIT-KO < PDO1
ENSG00000249514	CTD-2266L18.1	0.0402882	PDO1 KIT-KO < PDO1
ENSG00000213423	RBMX2P2	0.0402887	PDO1 KIT-KO < PDO1
ENSG00000113763	UNC5A	0.0403213	PDO1 KIT-KO < PDO1
ENSG00000201388	SNORA68	0.040354	PDO1 KIT-KO < PDO1
ENSG00000183943	PRKX	0.040384	PDO1 KIT-KO < PDO1
ENSG00000100417	PMM1	0.0409387	PDO1 KIT-KO >= PDO1
ENSG00000211445	GPX3	0.0438516	PDO1 KIT-KO >= PDO1
ENSG00000176809	LRRC37A3	0.0400142	PDO1 KIT-KO >= PDO1
ENSG00000183844	FAM3B	0.0460902	PDO1 KIT-KO >= PDO1
ENSG00000102890	ELMO3	0.0392342	PDO1 KIT-KO >= PDO1
ENSG00000178075	GRAMD1C	0.0454559	PDO1 KIT-KO >= PDO1
ENSG00000260231	JHDM1D-AS1	0.0443809	PDO1 KIT-KO >= PDO1
ENSG00000070770	CSNK2A2	0.0436734	PDO1 KIT-KO >= PDO1
ENSG00000126432	PRDX5	0.0469142	PDO1 KIT-KO >= PDO1
ENSG00000150337	FCGR1A	0.0403867	PDO1 KIT-KO < PDO1
ENSG00000205744	DENND1C	0.0430335	PDO1 KIT-KO >= PDO1
ENSG00000169085	C8ORF46	0.0388027	PDO1 KIT-KO >= PDO1
ENSG00000124593	PRICKLE4	0.040404	PDO1 KIT-KO < PDO1
ENSG00000039537	C6	0.0386354	PDO1 KIT-KO >= PDO1
ENSG00000120937	NPPB	0.0483209	PDO1 KIT-KO >= PDO1
ENSG00000170312	CDK1	0.0471827	PDO1 KIT-KO >= PDO1
ENSG00000146731	CCT6A	0.0404191	PDO1 KIT-KO < PDO1
ENSG00000254855	RP11-867G23.1	0.0404194	PDO1 KIT-KO < PDO1
ENSG00000197147	LRRC8B	0.0404389	PDO1 KIT-KO < PDO1
ENSG00000229683	ASNSP5	0.0404523	PDO1 KIT-KO < PDO1
ENSG00000008405	CRY1	0.0404814	PDO1 KIT-KO < PDO1
ENSG00000226746	SMCR5	0.0404851	PDO1 KIT-KO < PDO1
ENSG00000271204	RP11-138A9.1	0.040518	PDO1 KIT-KO < PDO1
ENSG00000108511	HOXB6	0.0405402	PDO1 KIT-KO < PDO1
ENSG00000252464	RN7SKP70	0.040551	PDO1 KIT-KO < PDO1
ENSG00000118873	RAB3GAP2	0.0414437	PDO1 KIT-KO >= PDO1
ENSG00000251733	SCARNA8	0.0384696	PDO1 KIT-KO >= PDO1
ENSG00000116761	CTH	0.0453866	PDO1 KIT-KO >= PDO1
ENSG00000272100	RP11-155O18.6	0.040584	PDO1 KIT-KO < PDO1
ENSG00000150593	PDCD4	0.0381946	PDO1 KIT-KO >= PDO1
ENSG00000107341	UBE2R2	0.043144	PDO1 KIT-KO >= PDO1
ENSG00000177409	SAMD9L	0.0406036	PDO1 KIT-KO < PDO1
ENSG00000135926	TMBIM1	0.0465613	PDO1 KIT-KO >= PDO1
ENSG00000175215	CTDSP2	0.0490223	PDO1 KIT-KO >= PDO1
ENSG00000252838	RN7SKP23	0.0406171	PDO1 KIT-KO < PDO1
ENSG00000204174	NPY4R	0.0485716	PDO1 KIT-KO >= PDO1
ENSG00000213449	GAPDHP28	0.0383052	PDO1 KIT-KO >= PDO1
ENSG00000170835	CEL	0.0384201	PDO1 KIT-KO >= PDO1
ENSG00000235843	RP13-16H11.5	0.0381422	PDO1 KIT-KO >= PDO1
ENSG00000267793	RP11-576C2.1	0.0413285	PDO1 KIT-KO >= PDO1
ENSG00000263142	LRRC37A17P	0.0478563	PDO1 KIT-KO >= PDO1
ENSG00000109205	ODAM	0.0478943	PDO1 KIT-KO >= PDO1
ENSG00000143367	TUFT1	0.0362015	PDO1 KIT-KO >= PDO1
ENSG00000265624	RN7SL166P	0.0379806	PDO1 KIT-KO >= PDO1
ENSG00000125246	CLYBL	0.0406318	PDO1 KIT-KO < PDO1
ENSG00000234913	XXBAC-B476C20.13	0.0406502	PDO1 KIT-KO < PDO1
ENSG00000251473	AC004069.1	0.0406834	PDO1 KIT-KO < PDO1
ENSG00000116791	CRYZ	0.0475655	PDO1 KIT-KO >= PDO1
ENSG00000169908	TM4SF1	0.0279867	PDO1 KIT-KO >= PDO1
ENSG00000158769	F11R	0.0441173	PDO1 KIT-KO >= PDO1
ENSG00000007216	SLC13A2	0.0341766	PDO1 KIT-KO >= PDO1
ENSG00000122359	ANXA11	0.0440478	PDO1 KIT-KO >= PDO1
ENSG00000123191	ATP7B	0.0345588	PDO1 KIT-KO >= PDO1
ENSG00000273302	RP11-493E12.2	0.0407167	PDO1 KIT-KO < PDO1
ENSG00000258904	RP11-638I2.2	0.0407499	PDO1 KIT-KO < PDO1
ENSG00000099812	MISP	0.0456576	PDO1 KIT-KO >= PDO1
ENSG00000101470	TNNC2	0.0400655	PDO1 KIT-KO >= PDO1
ENSG00000138615	CILP	0.0407616	PDO1 KIT-KO < PDO1
ENSG00000064309	CDON	0.0458116	PDO1 KIT-KO >= PDO1
ENSG00000231715	COX6CP2	0.0407833	PDO1 KIT-KO < PDO1
ENSG00000072682	P4HA2	0.0399588	PDO1 KIT-KO >= PDO1
ENSG00000177485	ZBTB33	0.0408042	PDO1 KIT-KO < PDO1
ENSG00000124209	RAB22A	0.0428609	PDO1 KIT-KO >= PDO1
ENSG00000174365	SNHG11	0.0443704	PDO1 KIT-KO >= PDO1
ENSG00000271412	AP000892.8	0.0408167	PDO1 KIT-KO < PDO1
ENSG00000233108	AC006042.7	0.0378203	PDO1 KIT-KO >= PDO1
ENSG00000162909	CAPN2	0.0316687	PDO1 KIT-KO >= PDO1
ENSG00000117450	PRDX1	0.0408318	PDO1 KIT-KO < PDO1
ENSG00000134531	EMP1	0.0296787	PDO1 KIT-KO >= PDO1
ENSG00000182093	WRB	0.0422759	PDO1 KIT-KO >= PDO1
ENSG00000229557	LINC00379	0.0461254	PDO1 KIT-KO >= PDO1
ENSG00000025434	NR1H3	0.0481947	PDO1 KIT-KO >= PDO1
ENSG00000125730	C3	0.0336957	PDO1 KIT-KO >= PDO1
ENSG00000100604	CHGA	0.0408436	PDO1 KIT-KO < PDO1
ENSG00000249986	YWHAQP6	0.0408501	PDO1 KIT-KO < PDO1
ENSG00000133056	PIK3C2B	0.0443464	PDO1 KIT-KO >= PDO1
ENSG00000124596	OARD1	0.0408546	PDO1 KIT-KO < PDO1
ENSG00000135473	PAN2	0.0408641	PDO1 KIT-KO < PDO1
ENSG00000206075	SERPINB5	0.0408713	PDO1 KIT-KO < PDO1
ENSG00000169495	HTRA4	0.0408837	PDO1 KIT-KO < PDO1
ENSG00000171951	SCG2	0.0408838	PDO1 KIT-KO < PDO1
ENSG00000264736	BDP1P	0.0409172	PDO1 KIT-KO < PDO1
ENSG00000182347	RP11-39K24.9	0.0443145	PDO1 KIT-KO >= PDO1
ENSG00000162521	RBBP4	0.040931	PDO1 KIT-KO < PDO1
ENSG00000136152	COG3	0.0460509	PDO1 KIT-KO >= PDO1
ENSG00000156413	FUT6	0.0410172	PDO1 KIT-KO >= PDO1
ENSG00000239998	LILRA2	0.0409508	PDO1 KIT-KO < PDO1
ENSG00000182888	RP11-558O12.1	0.0376614	PDO1 KIT-KO >= PDO1
ENSG00000251340	RP11-461G12.2	0.0409557	PDO1 KIT-KO < PDO1
ENSG00000266371	RP11-142O6.1	0.0375039	PDO1 KIT-KO >= PDO1
ENSG00000115616	SLC9A2	0.0409707	PDO1 KIT-KO < PDO1
ENSG00000186510	CLCNKA	0.0409845	PDO1 KIT-KO < PDO1
ENSG00000134884	ARGLU1	0.0410108	PDO1 KIT-KO < PDO1
ENSG00000179218	CALR	0.0454026	PDO1 KIT-KO >= PDO1
ENSG00000259941	RP11-48G14.2	0.0410183	PDO1 KIT-KO < PDO1
ENSG00000111331	OAS3	0.0410215	PDO1 KIT-KO < PDO1
ENSG00000101152	DNAJC5	0.048031	PDO1 KIT-KO >= PDO1
ENSG00000114115	RBP1	0.0410262	PDO1 KIT-KO < PDO1
ENSG00000176945	MUC20	0.0466317	PDO1 KIT-KO >= PDO1
ENSG00000075142	SRI	0.0461448	PDO1 KIT-KO >= PDO1
ENSG00000148219	ASTN2	0.0440516	PDO1 KIT-KO >= PDO1
ENSG00000213926	MSRB1P1	0.041052	PDO1 KIT-KO < PDO1
ENSG00000121741	ZMYM2	0.0410719	PDO1 KIT-KO < PDO1
ENSG00000115705	TPO	0.0410859	PDO1 KIT-KO < PDO1
ENSG00000267370	CTD-2623N2.3	0.0411173	PDO1 KIT-KO < PDO1
ENSG00000180767	CHST13	0.0390028	PDO1 KIT-KO >= PDO1
ENSG00000221953	C1ORF229	0.0373476	PDO1 KIT-KO >= PDO1
ENSG00000089356	FXYD3	0.0421614	PDO1 KIT-KO >= PDO1
ENSG00000165862	PNLIPRP2	0.0461407	PDO1 KIT-KO >= PDO1
ENSG00000107819	SFXN3	0.0306441	PDO1 KIT-KO >= PDO1
ENSG00000163288	GABRB1	0.0411198	PDO1 KIT-KO < PDO1
ENSG00000110934	BIN2	0.0478152	PDO1 KIT-KO >= PDO1
ENSG00000167552	TUBA1A	0.041142	PDO1 KIT-KO < PDO1
ENSG00000183463	URAD	0.0411425	PDO1 KIT-KO < PDO1
ENSG00000268925	AL161645.2	0.0411537	PDO1 KIT-KO < PDO1
ENSG00000167283	ATP5L	0.0484284	PDO1 KIT-KO >= PDO1
ENSG00000104904	OAZ1	0.0370046	PDO1 KIT-KO >= PDO1
ENSG00000250057	RP11-576N17.5	0.0371926	PDO1 KIT-KO >= PDO1
ENSG00000182747	SLC35D3	0.041158	PDO1 KIT-KO < PDO1
ENSG00000139725	RHOF	0.0443641	PDO1 KIT-KO >= PDO1
ENSG00000127125	PPCS	0.0411617	PDO1 KIT-KO < PDO1
ENSG00000101346	POFUT1	0.0437749	PDO1 KIT-KO >= PDO1
ENSG00000175390	EIF3F	0.040955	PDO1 KIT-KO >= PDO1
ENSG00000060656	PTPRU	0.0297907	PDO1 KIT-KO >= PDO1
ENSG00000197912	SPG7	0.041174	PDO1 KIT-KO < PDO1
ENSG00000227071	RP11-4E23.2	0.0370389	PDO1 KIT-KO >= PDO1
ENSG00000131389	SLC6A6	0.047296	PDO1 KIT-KO >= PDO1
ENSG00000234504	RP11-285G1.2	0.0368865	PDO1 KIT-KO >= PDO1
ENSG00000144381	HSPD1	0.0419163	PDO1 KIT-KO >= PDO1
ENSG00000054654	SYNE2	0.0443734	PDO1 KIT-KO >= PDO1
ENSG00000137563	GGH	0.0446057	PDO1 KIT-KO >= PDO1
ENSG00000160233	LRRC3	0.0411907	PDO1 KIT-KO >= PDO1
ENSG00000001084	GCLC	0.0411783	PDO1 KIT-KO < PDO1
ENSG00000133195	SLC39A11	0.0454734	PDO1 KIT-KO >= PDO1
ENSG00000126903	SLC10A3	0.0394941	PDO1 KIT-KO >= PDO1
ENSG00000121774	KHDRBS1	0.0411789	PDO1 KIT-KO < PDO1
ENSG00000149187	CELF1	0.0411819	PDO1 KIT-KO < PDO1
ENSG00000178732	GP5	0.0367353	PDO1 KIT-KO >= PDO1
ENSG00000095380	NANS	0.047601	PDO1 KIT-KO >= PDO1
ENSG00000204860	FAM201A	0.0433636	PDO1 KIT-KO >= PDO1
ENSG00000013588	GPRC5A	0.0443482	PDO1 KIT-KO >= PDO1
ENSG00000232682	RP11-388P9.2	0.0440046	PDO1 KIT-KO >= PDO1
ENSG00000054219	LY75	0.0175296	PDO1 KIT-KO >= PDO1
ENSG00000124145	SDC4	0.0429787	PDO1 KIT-KO >= PDO1
ENSG00000100181	TPTEP1	0.0411829	PDO1 KIT-KO < PDO1
ENSG00000142700	DMRTA2	0.0365854	PDO1 KIT-KO >= PDO1
ENSG00000186197	EDARADD	0.0480919	PDO1 KIT-KO >= PDO1
ENSG00000268618	AC092316.1	0.0411878	PDO1 KIT-KO < PDO1
ENSG00000101986	ABCD1	0.0452077	PDO1 KIT-KO >= PDO1
ENSG00000213626	LBH	0.0277976	PDO1 KIT-KO >= PDO1
ENSG00000101220	C20ORF27	0.0433924	PDO1 KIT-KO >= PDO1
ENSG00000166123	GPT2	0.0459046	PDO1 KIT-KO >= PDO1
ENSG00000124788	ATXN1	0.0412059	PDO1 KIT-KO < PDO1
ENSG00000188786	MTF1	0.0412135	PDO1 KIT-KO < PDO1
ENSG00000166619	BLCAP	0.0402045	PDO1 KIT-KO >= PDO1
ENSG00000120925	RNF170	0.0394939	PDO1 KIT-KO >= PDO1
ENSG00000234315	OSTCP5	0.0456241	PDO1 KIT-KO >= PDO1
ENSG00000163131	CTSS	0.0481156	PDO1 KIT-KO >= PDO1
ENSG00000072182	ASIC4	0.0412218	PDO1 KIT-KO < PDO1
ENSG00000161011	SQSTM1	0.0449974	PDO1 KIT-KO >= PDO1
ENSG00000179477	ALOX12B	0.0477231	PDO1 KIT-KO >= PDO1
ENSG00000241313	WWTR1-AS1	0.0364367	PDO1 KIT-KO >= PDO1
ENSG00000010282	HHATL	0.0412559	PDO1 KIT-KO < PDO1
ENSG00000106541	AGR2	0.043996	PDO1 KIT-KO >= PDO1
ENSG00000167978	SRRM2	0.0412776	PDO1 KIT-KO < PDO1
ENSG00000111666	CHPT1	0.0466828	PDO1 KIT-KO >= PDO1
ENSG00000253468	KB-1517D11.2	0.0412901	PDO1 KIT-KO < PDO1
ENSG00000011007	TCEB3	0.0412963	PDO1 KIT-KO < PDO1
ENSG00000106025	TSPAN12	0.0470334	PDO1 KIT-KO >= PDO1
ENSG00000136247	ZDHHC4	0.0473346	PDO1 KIT-KO >= PDO1
ENSG00000123989	CHPF	0.049143	PDO1 KIT-KO >= PDO1
ENSG00000143466	IKBKE	0.0363508	PDO1 KIT-KO >= PDO1
ENSG00000115738	ID2	0.0396151	PDO1 KIT-KO >= PDO1
ENSG00000233163	RP11-259F16.3	0.0413244	PDO1 KIT-KO < PDO1
ENSG00000079277	MKNK1	0.0413422	PDO1 KIT-KO < PDO1
ENSG00000136122	BORA	0.0443772	PDO1 KIT-KO >= PDO1
ENSG00000070614	NDST1	0.0450219	PDO1 KIT-KO >= PDO1
ENSG00000259268	AC007950.1	0.0413587	PDO1 KIT-KO < PDO1
ENSG00000205730	ITPRIPL2	0.0466523	PDO1 KIT-KO >= PDO1
ENSG00000232037	RP11-26H16.1	0.043699	PDO1 KIT-KO >= PDO1
ENSG00000144648	ACKR2	0.0444098	PDO1 KIT-KO >= PDO1
ENSG00000196975	ANXA4	0.0328539	PDO1 KIT-KO >= PDO1
ENSG00000175065	DSG4	0.0425693	PDO1 KIT-KO >= PDO1
ENSG00000228075	BOD1L2	0.041393	PDO1 KIT-KO < PDO1
ENSG00000164096	C4ORF3	0.0491638	PDO1 KIT-KO >= PDO1
ENSG00000177119	ANO6	0.0439659	PDO1 KIT-KO >= PDO1
ENSG00000143409	FAM63A	0.043011	PDO1 KIT-KO >= PDO1
ENSG00000100997	ABHD12	0.0430968	PDO1 KIT-KO >= PDO1
ENSG00000162571	TTLL10	0.0414113	PDO1 KIT-KO < PDO1
ENSG00000162543	UBXN10	0.038704	PDO1 KIT-KO >= PDO1
ENSG00000237413	RP11-183M13.1	0.0414274	PDO1 KIT-KO < PDO1
ENSG00000065717	TLE2	0.0428561	PDO1 KIT-KO >= PDO1
ENSG00000049323	LTBP1	0.0308367	PDO1 KIT-KO >= PDO1
ENSG00000242163	RP11-299L17.1	0.0362892	PDO1 KIT-KO >= PDO1
ENSG00000009307	CSDE1	0.0414607	PDO1 KIT-KO < PDO1
ENSG00000068383	INPP5A	0.0361063	PDO1 KIT-KO >= PDO1
ENSG00000078579	FGF20	0.0405641	PDO1 KIT-KO >= PDO1
ENSG00000258387	RP11-557C9.3	0.0414619	PDO1 KIT-KO < PDO1
ENSG00000196591	HDAC2	0.0414673	PDO1 KIT-KO < PDO1
ENSG00000178665	ZNF713	0.0414706	PDO1 KIT-KO < PDO1
ENSG00000265753	RN7SL444P	0.0361428	PDO1 KIT-KO >= PDO1
ENSG00000204389	HSPA1A	0.0414947	PDO1 KIT-KO < PDO1
ENSG00000074276	CDHR2	0.0437579	PDO1 KIT-KO >= PDO1
ENSG00000088386	SLC15A1	0.0466479	PDO1 KIT-KO >= PDO1
ENSG00000251495	PPIAP11	0.0414964	PDO1 KIT-KO < PDO1
ENSG00000116574	RHOU	0.0447811	PDO1 KIT-KO >= PDO1
ENSG00000230916	RP11-10B2.1	0.0415093	PDO1 KIT-KO < PDO1
ENSG00000143771	CNIH4	0.0439014	PDO1 KIT-KO >= PDO1
ENSG00000204576	PRR3	0.0415106	PDO1 KIT-KO < PDO1
ENSG00000263941	RN7SL32P	0.041531	PDO1 KIT-KO < PDO1
ENSG00000259416	RP11-158M2.5	0.0415656	PDO1 KIT-KO < PDO1
ENSG00000236935	AP003774.1	0.0430258	PDO1 KIT-KO >= PDO1
ENSG00000211513	MIR320E	0.0416003	PDO1 KIT-KO < PDO1
ENSG00000232223	CNN2P10	0.0359977	PDO1 KIT-KO >= PDO1
ENSG00000235781	XXBAC-BPG249D20.9	0.0416299	PDO1 KIT-KO < PDO1
ENSG00000111701	APOBEC1	0.0361404	PDO1 KIT-KO >= PDO1
ENSG00000182103	FAM181B	0.0416351	PDO1 KIT-KO < PDO1
ENSG00000182858	ALG12	0.0444202	PDO1 KIT-KO >= PDO1
ENSG00000104231	ZFAND1	0.0457607	PDO1 KIT-KO >= PDO1
ENSG00000124198	ARFGEF2	0.0456932	PDO1 KIT-KO >= PDO1
ENSG00000206530	CFAP44	0.0416401	PDO1 KIT-KO < PDO1
ENSG00000172458	IL17D	0.0417056	PDO1 KIT-KO >= PDO1
ENSG00000101182	PSMA7	0.0421154	PDO1 KIT-KO >= PDO1
ENSG00000093010	COMT	0.0449282	PDO1 KIT-KO >= PDO1
ENSG00000096654	ZNF184	0.0416412	PDO1 KIT-KO < PDO1
ENSG00000233806	AC131097.3	0.0416479	PDO1 KIT-KO < PDO1
ENSG00000072952	MRVI1	0.0416602	PDO1 KIT-KO < PDO1
ENSG00000108187	PBLD	0.0438319	PDO1 KIT-KO >= PDO1
ENSG00000207719	MIR623	0.0416699	PDO1 KIT-KO < PDO1
ENSG00000104419	NDRG1	0.0368488	PDO1 KIT-KO >= PDO1
ENSG00000168546	GFRA2	0.0416906	PDO1 KIT-KO < PDO1
ENSG00000224407	RP5-956O18.3	0.0417048	PDO1 KIT-KO < PDO1
ENSG00000151883	PARP8	0.041707	PDO1 KIT-KO < PDO1
ENSG00000085719	CPNE3	0.0498242	PDO1 KIT-KO >= PDO1
ENSG00000163586	FABP1	0.0444169	PDO1 KIT-KO >= PDO1
ENSG00000132681	ATP1A4	0.0417209	PDO1 KIT-KO < PDO1
ENSG00000186184	POLR1D	0.0464947	PDO1 KIT-KO >= PDO1
ENSG00000123473	STIL	0.0417267	PDO1 KIT-KO < PDO1
ENSG00000243147	MRPL33	0.0492038	PDO1 KIT-KO >= PDO1
ENSG00000214869	TPM3P4	0.0358537	PDO1 KIT-KO >= PDO1
ENSG00000101160	CTSZ	0.040088	PDO1 KIT-KO >= PDO1
ENSG00000096384	HSP90AB1	0.0417294	PDO1 KIT-KO < PDO1
ENSG00000256013	RP11-27M24.1	0.0357108	PDO1 KIT-KO >= PDO1
ENSG00000073803	MAP3K13	0.0428975	PDO1 KIT-KO >= PDO1
ENSG00000115009	CCL20	0.0436868	PDO1 KIT-KO >= PDO1
ENSG00000067048	DDX3Y	0.0443943	PDO1 KIT-KO >= PDO1
ENSG00000215217	C5ORF49	0.0417397	PDO1 KIT-KO < PDO1
ENSG00000196950	SLC39A10	0.0443499	PDO1 KIT-KO >= PDO1
ENSG00000237804	HNRNPA1P39	0.0355691	PDO1 KIT-KO >= PDO1
ENSG00000125743	SNRPD2	0.0443082	PDO1 KIT-KO >= PDO1
ENSG00000100439	ABHD4	0.0410418	PDO1 KIT-KO >= PDO1
ENSG00000083857	FAT1	0.0399036	PDO1 KIT-KO >= PDO1
ENSG00000066651	TRMT11	0.0417671	PDO1 KIT-KO < PDO1
ENSG00000198074	AKR1B10	0.0448723	PDO1 KIT-KO >= PDO1
ENSG00000106299	WASL	0.0451658	PDO1 KIT-KO >= PDO1
ENSG00000198384	TPTE2P3	0.0417747	PDO1 KIT-KO < PDO1
ENSG00000259512	HNRNPA1P5	0.0418097	PDO1 KIT-KO < PDO1
ENSG00000106829	TLE4	0.0418269	PDO1 KIT-KO < PDO1
ENSG00000164889	SLC4A2	0.0418419	PDO1 KIT-KO < PDO1
ENSG00000221986	MYBPHL	0.0439149	PDO1 KIT-KO >= PDO1
ENSG00000122884	P4HA1	0.0426259	PDO1 KIT-KO >= PDO1
ENSG00000234933	CDC42P1	0.0418448	PDO1 KIT-KO < PDO1
ENSG00000243730	RPL29P3	0.04188	PDO1 KIT-KO < PDO1
ENSG00000228474	OST4	0.0421896	PDO1 KIT-KO >= PDO1
ENSG00000148600	CDHR1	0.0419003	PDO1 KIT-KO < PDO1
ENSG00000007306	CEACAM7	0.0399024	PDO1 KIT-KO >= PDO1
ENSG00000213755	RP11-342F17.1	0.0354285	PDO1 KIT-KO >= PDO1
ENSG00000061656	SPAG4	0.0457619	PDO1 KIT-KO >= PDO1
ENSG00000117592	PRDX6	0.0399742	PDO1 KIT-KO >= PDO1
ENSG00000120948	TARDBP	0.0419124	PDO1 KIT-KO < PDO1
ENSG00000237232	ZNF295-AS1	0.0419152	PDO1 KIT-KO < PDO1
ENSG00000115414	FN1	0.0419302	PDO1 KIT-KO < PDO1
ENSG00000254694	RP11-50B3.4	0.0419435	PDO1 KIT-KO < PDO1
ENSG00000013306	SLC25A39	0.0444384	PDO1 KIT-KO >= PDO1
ENSG00000089063	TMEM230	0.03079	PDO1 KIT-KO >= PDO1
ENSG00000183668	PSG9	0.0419505	PDO1 KIT-KO < PDO1
ENSG00000189339	SLC35E2B	0.0419768	PDO1 KIT-KO < PDO1
ENSG00000077274	CAPN6	0.0419858	PDO1 KIT-KO < PDO1
ENSG00000178882	FAM101A	0.0389963	PDO1 KIT-KO >= PDO1
ENSG00000145491	ROPN1L	0.0420212	PDO1 KIT-KO < PDO1
ENSG00000138386	NAB1	0.0420345	PDO1 KIT-KO < PDO1
ENSG00000257556	RP11-44N21.1	0.0308501	PDO1 KIT-KO >= PDO1
ENSG00000132294	EFR3A	0.0420361	PDO1 KIT-KO < PDO1
ENSG00000138640	FAM13A	0.0340792	PDO1 KIT-KO >= PDO1
ENSG00000130881	LRP3	0.0442147	PDO1 KIT-KO >= PDO1
ENSG00000101290	CDS2	0.0442047	PDO1 KIT-KO >= PDO1
ENSG00000198848	CES1	0.0326527	PDO1 KIT-KO >= PDO1
ENSG00000259362	RP11-307C19.1	0.0352891	PDO1 KIT-KO >= PDO1
ENSG00000065361	ERBB3	0.0401387	PDO1 KIT-KO >= PDO1
ENSG00000244509	APOBEC3C	0.0467778	PDO1 KIT-KO >= PDO1
ENSG00000230853	AC004159.1	0.0351507	PDO1 KIT-KO >= PDO1
ENSG00000150687	PRSS23	0.0410322	PDO1 KIT-KO >= PDO1
ENSG00000256188	TAS2R30	0.0420567	PDO1 KIT-KO < PDO1
ENSG00000116478	HDAC1	0.0420782	PDO1 KIT-KO < PDO1
ENSG00000266677	RP11-258F1.1	0.0420922	PDO1 KIT-KO < PDO1
ENSG00000164951	PDP1	0.0402141	PDO1 KIT-KO >= PDO1
ENSG00000135052	GOLM1	0.0275385	PDO1 KIT-KO >= PDO1
ENSG00000073067	CYP2W1	0.0445451	PDO1 KIT-KO >= PDO1
ENSG00000137098	SPAG8	0.0420923	PDO1 KIT-KO < PDO1
ENSG00000257675	RP11-641A6.9	0.0422266	PDO1 KIT-KO >= PDO1
ENSG00000107404	DVL1	0.0420946	PDO1 KIT-KO < PDO1
ENSG00000166825	ANPEP	0.0421164	PDO1 KIT-KO < PDO1
ENSG00000262470	TVP23CP2	0.0350134	PDO1 KIT-KO >= PDO1
ENSG00000108602	ALDH3A1	0.0469997	PDO1 KIT-KO >= PDO1
ENSG00000184261	KCNK12	0.0421278	PDO1 KIT-KO < PDO1
ENSG00000153246	PLA2R1	0.0480383	PDO1 KIT-KO >= PDO1
ENSG00000163527	STT3B	0.042679	PDO1 KIT-KO >= PDO1
ENSG00000235095	RP11-1217F2.1	0.042162	PDO1 KIT-KO < PDO1
ENSG00000231784	DBIL5P	0.0494571	PDO1 KIT-KO >= PDO1
ENSG00000185480	PARPBP	0.0429927	PDO1 KIT-KO >= PDO1
ENSG00000157181	C1ORF27	0.0473002	PDO1 KIT-KO >= PDO1
ENSG00000141068	KSR1	0.0434052	PDO1 KIT-KO >= PDO1
ENSG00000121671	CRY2	0.0421624	PDO1 KIT-KO < PDO1
ENSG00000124237	C20ORF85	0.0421634	PDO1 KIT-KO < PDO1
ENSG00000130600	H19	0.0459703	PDO1 KIT-KO >= PDO1
ENSG00000166311	SMPD1	0.0364159	PDO1 KIT-KO >= PDO1
ENSG00000236852	RP11-3D23.1	0.0421987	PDO1 KIT-KO < PDO1
ENSG00000181061	HIGD1A	0.0415228	PDO1 KIT-KO >= PDO1
ENSG00000165805	C12ORF50	0.0421991	PDO1 KIT-KO < PDO1
ENSG00000059573	ALDH18A1	0.0443873	PDO1 KIT-KO >= PDO1
ENSG00000136636	KCTD3	0.0426506	PDO1 KIT-KO >= PDO1
ENSG00000225255	LA16C-83F12.6	0.0348771	PDO1 KIT-KO >= PDO1
ENSG00000162522	KIAA1522	0.042217	PDO1 KIT-KO < PDO1
ENSG00000101158	NELFCD	0.045794	PDO1 KIT-KO >= PDO1
ENSG00000140479	PCSK6	0.0465605	PDO1 KIT-KO >= PDO1
ENSG00000198369	SPRED2	0.0496609	PDO1 KIT-KO >= PDO1
ENSG00000131981	LGALS3	0.0461346	PDO1 KIT-KO >= PDO1
ENSG00000085741	WNT11	0.0422222	PDO1 KIT-KO < PDO1
ENSG00000158055	GRHL3	0.0401595	PDO1 KIT-KO >= PDO1
ENSG00000258778	RP11-804M7.1	0.0422252	PDO1 KIT-KO < PDO1
ENSG00000233533	MKNK2P1	0.0422349	PDO1 KIT-KO < PDO1
ENSG00000187609	EXD3	0.042246	PDO1 KIT-KO < PDO1
ENSG00000214003	ATP5F1P3	0.0422645	PDO1 KIT-KO < PDO1
ENSG00000245680	ZNF585B	0.0422689	PDO1 KIT-KO < PDO1
ENSG00000078589	P2RY10	0.0422707	PDO1 KIT-KO < PDO1
ENSG00000143061	IGSF3	0.0422724	PDO1 KIT-KO < PDO1
ENSG00000101193	GID8	0.0408176	PDO1 KIT-KO >= PDO1
ENSG00000155066	PROM2	0.0340959	PDO1 KIT-KO >= PDO1
ENSG00000225614	ZNF469	0.0422888	PDO1 KIT-KO < PDO1
ENSG00000267637	RP11-619I22.1	0.0423066	PDO1 KIT-KO < PDO1
ENSG00000117859	OSBPL9	0.0423112	PDO1 KIT-KO < PDO1
ENSG00000113719	ERGIC1	0.0443276	PDO1 KIT-KO >= PDO1
ENSG00000180198	RCC1	0.0423143	PDO1 KIT-KO < PDO1
ENSG00000131037	EPS8L1	0.0442955	PDO1 KIT-KO >= PDO1
ENSG00000196284	SUPT3H	0.042323	PDO1 KIT-KO < PDO1
ENSG00000182759	MAFA	0.0433976	PDO1 KIT-KO >= PDO1
ENSG00000121848	RNF115	0.0423022	PDO1 KIT-KO >= PDO1
ENSG00000086289	EPDR1	0.0436657	PDO1 KIT-KO >= PDO1
ENSG00000263784	AL136418.1	0.0423425	PDO1 KIT-KO < PDO1
ENSG00000198242	RPL23A	0.0432293	PDO1 KIT-KO >= PDO1
ENSG00000204256	BRD2	0.0423489	PDO1 KIT-KO < PDO1
ENSG00000265218	RP11-927P21.1	0.0423526	PDO1 KIT-KO < PDO1
ENSG00000084234	APLP2	0.0357526	PDO1 KIT-KO >= PDO1
ENSG00000158158	CNNM4	0.0449727	PDO1 KIT-KO >= PDO1
ENSG00000188976	NOC2L	0.0423742	PDO1 KIT-KO < PDO1
ENSG00000110911	SLC11A2	0.038409	PDO1 KIT-KO >= PDO1
ENSG00000186094	AGBL4	0.0423786	PDO1 KIT-KO < PDO1
ENSG00000181481	RNF135	0.0407824	PDO1 KIT-KO >= PDO1
ENSG00000259370	RP11-1069G10.1	0.0424146	PDO1 KIT-KO < PDO1
ENSG00000230219	FAM92A1P2	0.0424166	PDO1 KIT-KO < PDO1
ENSG00000160194	NDUFV3	0.0491728	PDO1 KIT-KO >= PDO1
ENSG00000087460	GNAS	0.0410321	PDO1 KIT-KO >= PDO1
ENSG00000167315	ACAA2	0.0369943	PDO1 KIT-KO >= PDO1
ENSG00000086065	CHMP5	0.0480068	PDO1 KIT-KO >= PDO1
ENSG00000259713	RP11-429B14.1	0.0424507	PDO1 KIT-KO < PDO1
ENSG00000240922	LSAMP-AS1	0.0424808	PDO1 KIT-KO < PDO1
ENSG00000171984	C20ORF196	0.0460171	PDO1 KIT-KO >= PDO1
ENSG00000259553	MIR1302-11	0.0347419	PDO1 KIT-KO >= PDO1
ENSG00000006007	GDE1	0.0468474	PDO1 KIT-KO >= PDO1
ENSG00000151715	TMEM45B	0.0422857	PDO1 KIT-KO >= PDO1
ENSG00000189377	CXCL17	0.0424869	PDO1 KIT-KO < PDO1
ENSG00000151690	MFSD6	0.0413306	PDO1 KIT-KO >= PDO1
ENSG00000169714	CNBP	0.0321748	PDO1 KIT-KO >= PDO1
ENSG00000160072	ATAD3B	0.0424944	PDO1 KIT-KO < PDO1
ENSG00000000003	TSPAN6	0.0431899	PDO1 KIT-KO >= PDO1
ENSG00000267121	CTD-2020K17.1	0.0425232	PDO1 KIT-KO < PDO1
ENSG00000166436	TRIM66	0.0425274	PDO1 KIT-KO < PDO1
ENSG00000160145	KALRN	0.0387064	PDO1 KIT-KO >= PDO1
ENSG00000261451	RP11-981G7.1	0.0425451	PDO1 KIT-KO < PDO1
ENSG00000116667	C1ORF21	0.0469627	PDO1 KIT-KO >= PDO1
ENSG00000149179	C11ORF49	0.0422832	PDO1 KIT-KO >= PDO1
ENSG00000268992	CTB-175P5.2	0.0425595	PDO1 KIT-KO < PDO1
ENSG00000254792	RP11-119D9.4	0.0346078	PDO1 KIT-KO >= PDO1
ENSG00000123384	LRP1	0.0430055	PDO1 KIT-KO >= PDO1
ENSG00000089157	RPLP0	0.0429923	PDO1 KIT-KO >= PDO1
ENSG00000142627	EPHA2	0.0425815	PDO1 KIT-KO < PDO1
ENSG00000181019	NQO1	0.0444061	PDO1 KIT-KO >= PDO1
ENSG00000198561	CTNND1	0.0409865	PDO1 KIT-KO >= PDO1
ENSG00000272717	RP11-342I1.2	0.0344747	PDO1 KIT-KO >= PDO1
ENSG00000111859	NEDD9	0.0425853	PDO1 KIT-KO < PDO1
ENSG00000141574	SECTM1	0.0400206	PDO1 KIT-KO >= PDO1
ENSG00000064763	FAR2	0.043691	PDO1 KIT-KO >= PDO1
ENSG00000139567	ACVRL1	0.0394837	PDO1 KIT-KO >= PDO1
ENSG00000183486	MX2	0.0425947	PDO1 KIT-KO < PDO1
ENSG00000231528	FAM225A	0.0343426	PDO1 KIT-KO >= PDO1
ENSG00000233825	RP11-135A24.4	0.0425959	PDO1 KIT-KO < PDO1
ENSG00000146701	MDH2	0.0432173	PDO1 KIT-KO >= PDO1
ENSG00000253361	RP11-675F6.3	0.0426097	PDO1 KIT-KO < PDO1
ENSG00000229153	EPHA1-AS1	0.0426241	PDO1 KIT-KO < PDO1
ENSG00000090432	MUL1	0.0426247	PDO1 KIT-KO < PDO1
ENSG00000255331	RP11-736I10.2	0.0426323	PDO1 KIT-KO < PDO1
ENSG00000178053	MLF1	0.0426425	PDO1 KIT-KO < PDO1
ENSG00000103485	QPRT	0.0395723	PDO1 KIT-KO >= PDO1
ENSG00000267940	RP11-290F24.6	0.042648	PDO1 KIT-KO < PDO1
ENSG00000133597	ADCK2	0.0414662	PDO1 KIT-KO >= PDO1
ENSG00000157601	MX1	0.0426492	PDO1 KIT-KO < PDO1
ENSG00000019102	VSIG2	0.0426535	PDO1 KIT-KO < PDO1
ENSG00000167986	DDB1	0.0465309	PDO1 KIT-KO >= PDO1
ENSG00000162889	MAPKAPK2	0.0426626	PDO1 KIT-KO < PDO1
ENSG00000271455	RP11-269M20.2	0.0342115	PDO1 KIT-KO >= PDO1
ENSG00000116237	ICMT	0.042664	PDO1 KIT-KO < PDO1
ENSG00000213551	DNAJC9	0.0451138	PDO1 KIT-KO >= PDO1
ENSG00000259751	RP11-83J16.3	0.0340815	PDO1 KIT-KO >= PDO1
ENSG00000139292	LGR5	0.0426657	PDO1 KIT-KO < PDO1
ENSG00000232463	RP11-195C7.2	0.0339524	PDO1 KIT-KO >= PDO1
ENSG00000225976	RP11-192N10.2	0.0426688	PDO1 KIT-KO < PDO1
ENSG00000063854	HAGH	0.0414932	PDO1 KIT-KO >= PDO1
ENSG00000157637	SLC38A10	0.0391075	PDO1 KIT-KO >= PDO1
ENSG00000106006	HOXA6	0.0426721	PDO1 KIT-KO < PDO1
ENSG00000225373	WASH5P	0.0431004	PDO1 KIT-KO >= PDO1
ENSG00000147162	OGT	0.0426738	PDO1 KIT-KO < PDO1
ENSG00000234961	RP11-124N14.3	0.0338242	PDO1 KIT-KO >= PDO1
ENSG00000271172	RP11-660M5.1	0.0426745	PDO1 KIT-KO < PDO1
ENSG00000137343	ATAT1	0.0426999	PDO1 KIT-KO < PDO1
ENSG00000235162	C12ORF75	0.0475769	PDO1 KIT-KO >= PDO1
ENSG00000132297	HHLA1	0.0427054	PDO1 KIT-KO < PDO1
ENSG00000160796	NBEAL2	0.042715	PDO1 KIT-KO < PDO1
ENSG00000203875	SNHG5	0.0427199	PDO1 KIT-KO < PDO1
ENSG00000228453	RPS15AP9	0.042742	PDO1 KIT-KO < PDO1
ENSG00000261693	RP13-467H17.1	0.0427787	PDO1 KIT-KO < PDO1
ENSG00000236081	AC074389.9	0.0481525	PDO1 KIT-KO >= PDO1
ENSG00000169641	LUZP1	0.0427932	PDO1 KIT-KO < PDO1
ENSG00000227684	CROCCP4	0.0428154	PDO1 KIT-KO < PDO1
ENSG00000182307	C8ORF33	0.0408247	PDO1 KIT-KO >= PDO1
ENSG00000110880	CORO1C	0.043898	PDO1 KIT-KO >= PDO1
ENSG00000108384	RAD51C	0.0427134	PDO1 KIT-KO >= PDO1
ENSG00000166140	ZFYVE19	0.0428503	PDO1 KIT-KO < PDO1
ENSG00000206159	GYG2P1	0.0275275	PDO1 KIT-KO >= PDO1
ENSG00000128872	TMOD2	0.0428523	PDO1 KIT-KO < PDO1
ENSG00000196230	TUBB	0.0428776	PDO1 KIT-KO < PDO1
ENSG00000197332	ZNF833P	0.0428891	PDO1 KIT-KO < PDO1
ENSG00000138459	SLC35A5	0.0478996	PDO1 KIT-KO >= PDO1
ENSG00000106692	FKTN	0.0428919	PDO1 KIT-KO < PDO1
ENSG00000179222	MAGED1	0.042895	PDO1 KIT-KO < PDO1
ENSG00000224443	AC006509.4	0.0336971	PDO1 KIT-KO >= PDO1
ENSG00000225925	RP13-313G19.2	0.0429261	PDO1 KIT-KO < PDO1
ENSG00000204616	TRIM31	0.026327	PDO1 KIT-KO >= PDO1
ENSG00000137404	NRM	0.0429409	PDO1 KIT-KO < PDO1
ENSG00000244187	TMEM141	0.0492099	PDO1 KIT-KO >= PDO1
ENSG00000167107	ACSF2	0.0395207	PDO1 KIT-KO >= PDO1
ENSG00000247763	RP11-447H19.1	0.0429424	PDO1 KIT-KO < PDO1
ENSG00000197183	NOL4L	0.0468516	PDO1 KIT-KO >= PDO1
ENSG00000119522	DENND1A	0.0382251	PDO1 KIT-KO >= PDO1
ENSG00000163352	LENEP	0.0429631	PDO1 KIT-KO < PDO1
ENSG00000155363	MOV10	0.0429634	PDO1 KIT-KO < PDO1
ENSG00000088899	LZTS3	0.0278751	PDO1 KIT-KO >= PDO1
ENSG00000172432	GTPBP2	0.04297	PDO1 KIT-KO < PDO1
ENSG00000149474	CSRP2BP	0.0424263	PDO1 KIT-KO >= PDO1
ENSG00000135631	RAB11FIP5	0.0439456	PDO1 KIT-KO >= PDO1
ENSG00000108582	CPD	0.0458293	PDO1 KIT-KO >= PDO1
ENSG00000124253	PCK1	0.0345091	PDO1 KIT-KO >= PDO1
ENSG00000187239	FNBP1	0.0334641	PDO1 KIT-KO >= PDO1
ENSG00000092445	TYRO3	0.0479684	PDO1 KIT-KO >= PDO1
ENSG00000234576	MTND1P26	0.0429769	PDO1 KIT-KO < PDO1
ENSG00000164976	KIAA1161	0.0435232	PDO1 KIT-KO >= PDO1
ENSG00000214078	CPNE1	0.0468071	PDO1 KIT-KO >= PDO1
ENSG00000243725	TTC4	0.0429909	PDO1 KIT-KO < PDO1
ENSG00000105058	FAM32A	0.041907	PDO1 KIT-KO >= PDO1
ENSG00000161671	EMC10	0.0419745	PDO1 KIT-KO >= PDO1
ENSG00000169093	ASMTL	0.0438937	PDO1 KIT-KO >= PDO1
ENSG00000125898	FAM110A	0.0313312	PDO1 KIT-KO >= PDO1
ENSG00000244280	ECEL1P2	0.0430002	PDO1 KIT-KO < PDO1
ENSG00000265871	MIR3174	0.0430082	PDO1 KIT-KO < PDO1
ENSG00000230438	RP11-420G6.4	0.0430188	PDO1 KIT-KO < PDO1
ENSG00000184811	TUSC5	0.0430373	PDO1 KIT-KO < PDO1
ENSG00000168961	LGALS9	0.0430577	PDO1 KIT-KO < PDO1
ENSG00000061676	NCKAP1	0.0418036	PDO1 KIT-KO >= PDO1
ENSG00000107242	PIP5K1B	0.0464238	PDO1 KIT-KO >= PDO1
ENSG00000151503	NCAPD3	0.0388259	PDO1 KIT-KO >= PDO1
ENSG00000137033	IL33	0.0457662	PDO1 KIT-KO >= PDO1
ENSG00000213109	RP11-55K22.2	0.0430607	PDO1 KIT-KO < PDO1
ENSG00000117528	ABCD3	0.0430631	PDO1 KIT-KO < PDO1
ENSG00000075426	FOSL2	0.0491411	PDO1 KIT-KO >= PDO1
ENSG00000065526	SPEN	0.0430711	PDO1 KIT-KO < PDO1
ENSG00000116857	TMEM9	0.0429928	PDO1 KIT-KO >= PDO1
ENSG00000115255	REEP6	0.0412301	PDO1 KIT-KO >= PDO1
ENSG00000262165	RP11-81A22.5	0.0428072	PDO1 KIT-KO >= PDO1
ENSG00000221611	SNORD88	0.0430745	PDO1 KIT-KO < PDO1
ENSG00000137965	IFI44	0.0430874	PDO1 KIT-KO < PDO1
ENSG00000196878	LAMB3	0.043186	PDO1 KIT-KO >= PDO1
ENSG00000228248	RP11-111E2.1	0.0431117	PDO1 KIT-KO < PDO1
ENSG00000268307	CTD-2619J13.13	0.0335709	PDO1 KIT-KO >= PDO1
ENSG00000100593	ISM2	0.0438706	PDO1 KIT-KO >= PDO1
ENSG00000217835	RP6-159A1.2	0.0431132	PDO1 KIT-KO < PDO1
ENSG00000187164	KIAA1598	0.0431207	PDO1 KIT-KO < PDO1
ENSG00000263809	RP11-849F2.7	0.0431491	PDO1 KIT-KO < PDO1
ENSG00000241258	CRCP	0.0456819	PDO1 KIT-KO >= PDO1
ENSG00000004799	PDK4	0.0383256	PDO1 KIT-KO >= PDO1
ENSG00000010256	UQCRC1	0.0334498	PDO1 KIT-KO >= PDO1
ENSG00000152291	TGOLN2	0.042615	PDO1 KIT-KO >= PDO1
ENSG00000186501	TMEM222	0.0431575	PDO1 KIT-KO < PDO1
ENSG00000273188	RP3-402G11.25	0.0334456	PDO1 KIT-KO >= PDO1
ENSG00000136731	UGGT1	0.048217	PDO1 KIT-KO >= PDO1
ENSG00000231544	RSL24D1P11	0.0431659	PDO1 KIT-KO < PDO1
ENSG00000162817	C1ORF115	0.0436954	PDO1 KIT-KO >= PDO1
ENSG00000123560	PLP1	0.0431865	PDO1 KIT-KO < PDO1
ENSG00000096401	CDC5L	0.0431932	PDO1 KIT-KO < PDO1
ENSG00000273056	RP11-77E14.2	0.0432188	PDO1 KIT-KO < PDO1
ENSG00000261760	RP11-1223D19.1	0.0432239	PDO1 KIT-KO < PDO1
ENSG00000228782	MRPL45P2	0.0405108	PDO1 KIT-KO >= PDO1
ENSG00000187783	TMEM72	0.0394794	PDO1 KIT-KO >= PDO1
ENSG00000101421	CHMP4B	0.0434473	PDO1 KIT-KO >= PDO1
ENSG00000157303	SUSD3	0.0399397	PDO1 KIT-KO >= PDO1
ENSG00000183560	IZUMO1R	0.0432614	PDO1 KIT-KO < PDO1
ENSG00000168476	REEP4	0.042692	PDO1 KIT-KO >= PDO1
ENSG00000235029	MNX1-AS2	0.0432717	PDO1 KIT-KO < PDO1
ENSG00000116016	EPAS1	0.0433736	PDO1 KIT-KO >= PDO1
ENSG00000173402	DAG1	0.0477003	PDO1 KIT-KO >= PDO1
ENSG00000198033	TUBA3C	0.043299	PDO1 KIT-KO < PDO1
ENSG00000265279	RP11-53I6.5	0.0433248	PDO1 KIT-KO < PDO1
ENSG00000242986	RP11-1110J8.1	0.0433367	PDO1 KIT-KO < PDO1
ENSG00000132938	MTUS2	0.0433744	PDO1 KIT-KO < PDO1
ENSG00000149488	TMC2	0.0433763	PDO1 KIT-KO < PDO1
ENSG00000231842	RP11-527F13.1	0.0433781	PDO1 KIT-KO < PDO1
ENSG00000129824	RPS4Y1	0.0102785	PDO1 KIT-KO >= PDO1
ENSG00000198842	DUSP27	0.0490762	PDO1 KIT-KO >= PDO1
ENSG00000117632	STMN1	0.0433862	PDO1 KIT-KO < PDO1
ENSG00000272844	RP11-484K9.4	0.0434059	PDO1 KIT-KO < PDO1
ENSG00000226126	PSMC1P12	0.0434122	PDO1 KIT-KO < PDO1
ENSG00000167615	LENG8	0.0434152	PDO1 KIT-KO < PDO1
ENSG00000187837	HIST1H1C	0.0373211	PDO1 KIT-KO >= PDO1
ENSG00000137752	CASP1	0.043417	PDO1 KIT-KO < PDO1
ENSG00000185684	EP400NL	0.0434268	PDO1 KIT-KO < PDO1
ENSG00000166527	CLEC4D	0.0434314	PDO1 KIT-KO < PDO1
ENSG00000101079	NDRG3	0.0442397	PDO1 KIT-KO >= PDO1
ENSG00000149485	FADS1	0.042115	PDO1 KIT-KO >= PDO1
ENSG00000153046	CDYL	0.0442688	PDO1 KIT-KO >= PDO1
ENSG00000230568	SF3A3P1	0.0434355	PDO1 KIT-KO < PDO1
ENSG00000137642	SORL1	0.0118328	PDO1 KIT-KO >= PDO1
ENSG00000106992	AK1	0.0423031	PDO1 KIT-KO >= PDO1
ENSG00000149547	EI24	0.0428216	PDO1 KIT-KO >= PDO1
ENSG00000197273	GUCA2A	0.0367787	PDO1 KIT-KO >= PDO1
ENSG00000237286	AC004906.3	0.0333213	PDO1 KIT-KO >= PDO1
ENSG00000012223	LTF	0.0438848	PDO1 KIT-KO >= PDO1
ENSG00000117410	ATP6V0B	0.0434428	PDO1 KIT-KO < PDO1
ENSG00000075239	ACAT1	0.0415379	PDO1 KIT-KO >= PDO1
ENSG00000241631	RN7SL316P	0.04345	PDO1 KIT-KO < PDO1
ENSG00000163220	S100A9	0.0425832	PDO1 KIT-KO >= PDO1
ENSG00000114547	ROPN1B	0.0434849	PDO1 KIT-KO < PDO1
ENSG00000141316	SPACA3	0.0480858	PDO1 KIT-KO >= PDO1
ENSG00000249109	RP11-1026M7.2	0.0434879	PDO1 KIT-KO < PDO1
ENSG00000140526	ABHD2	0.0335476	PDO1 KIT-KO >= PDO1
ENSG00000125968	ID1	0.0442796	PDO1 KIT-KO >= PDO1
ENSG00000196781	TLE1	0.0434996	PDO1 KIT-KO < PDO1
ENSG00000159023	EPB41	0.0435135	PDO1 KIT-KO < PDO1
ENSG00000125304	TM9SF2	0.0298543	PDO1 KIT-KO >= PDO1
ENSG00000143839	REN	0.0425438	PDO1 KIT-KO >= PDO1
ENSG00000008952	SEC62	0.0492229	PDO1 KIT-KO >= PDO1
ENSG00000226026	RP11-57H12.3	0.0435259	PDO1 KIT-KO < PDO1
ENSG00000239149	SNORA59A	0.0425179	PDO1 KIT-KO >= PDO1
ENSG00000140284	SLC27A2	0.041395	PDO1 KIT-KO >= PDO1
ENSG00000067646	ZFY	0.0383029	PDO1 KIT-KO >= PDO1
ENSG00000167447	SMG8	0.0472293	PDO1 KIT-KO >= PDO1
ENSG00000213365	AP000593.6	0.0435385	PDO1 KIT-KO < PDO1
ENSG00000250909	RP11-843P14.2	0.043564	PDO1 KIT-KO < PDO1
ENSG00000231060	FARSBP1	0.0435923	PDO1 KIT-KO < PDO1
ENSG00000215070	XRCC6P5	0.0436021	PDO1 KIT-KO < PDO1
ENSG00000225678	AP000619.5	0.0436403	PDO1 KIT-KO < PDO1
ENSG00000170786	SDR16C5	0.0306361	PDO1 KIT-KO >= PDO1
ENSG00000250938	RP11-679C8.2	0.0436461	PDO1 KIT-KO < PDO1
ENSG00000004468	CD38	0.0441964	PDO1 KIT-KO >= PDO1
ENSG00000229948	AC092431.2	0.0436785	PDO1 KIT-KO < PDO1
ENSG00000004142	POLDIP2	0.0281203	PDO1 KIT-KO >= PDO1
ENSG00000084652	TXLNA	0.043693	PDO1 KIT-KO < PDO1
ENSG00000212135	SNORD67	0.0437002	PDO1 KIT-KO < PDO1
ENSG00000168297	PXK	0.0435757	PDO1 KIT-KO >= PDO1
ENSG00000143222	UFC1	0.0457269	PDO1 KIT-KO >= PDO1
ENSG00000267265	CTC-550B14.7	0.0331979	PDO1 KIT-KO >= PDO1
ENSG00000252391	RNU6-638P	0.0437168	PDO1 KIT-KO < PDO1
ENSG00000137959	IFI44L	0.0437282	PDO1 KIT-KO < PDO1
ENSG00000159720	ATP6V0D1	0.0383918	PDO1 KIT-KO >= PDO1
ENSG00000006831	ADIPOR2	0.0417399	PDO1 KIT-KO >= PDO1
ENSG00000167216	KATNAL2	0.0437543	PDO1 KIT-KO < PDO1
ENSG00000170549	IRX1	0.0437552	PDO1 KIT-KO < PDO1
ENSG00000139146	FAM60A	0.0483922	PDO1 KIT-KO >= PDO1
ENSG00000142494	SLC47A1	0.0439741	PDO1 KIT-KO >= PDO1
ENSG00000103187	COTL1	0.0442535	PDO1 KIT-KO >= PDO1
ENSG00000087245	MMP2	0.0437554	PDO1 KIT-KO < PDO1
ENSG00000248456	RP11-553P9.3	0.0437937	PDO1 KIT-KO < PDO1
ENSG00000272810	U91328.22	0.0438075	PDO1 KIT-KO < PDO1
ENSG00000168702	LRP1B	0.0438086	PDO1 KIT-KO < PDO1
ENSG00000231739	GAPDHP59	0.0438307	PDO1 KIT-KO < PDO1
ENSG00000178430	AC006111.1	0.0330754	PDO1 KIT-KO >= PDO1
ENSG00000110047	EHD1	0.0302078	PDO1 KIT-KO >= PDO1
ENSG00000233775	RP4-811H24.9	0.0438322	PDO1 KIT-KO < PDO1
ENSG00000101266	CSNK2A1	0.0464256	PDO1 KIT-KO >= PDO1
ENSG00000164405	UQCRQ	0.0426895	PDO1 KIT-KO >= PDO1
ENSG00000021826	CPS1	0.0438371	PDO1 KIT-KO < PDO1
ENSG00000268856	AP001579.1	0.043863	PDO1 KIT-KO < PDO1
ENSG00000198286	CARD11	0.0388972	PDO1 KIT-KO >= PDO1
ENSG00000003402	CFLAR	0.0464838	PDO1 KIT-KO >= PDO1
ENSG00000139209	SLC38A4	0.0373748	PDO1 KIT-KO >= PDO1
ENSG00000213886	UBD	0.0438666	PDO1 KIT-KO < PDO1
ENSG00000225423	TNPO1P1	0.0329538	PDO1 KIT-KO >= PDO1
ENSG00000079246	XRCC5	0.0281575	PDO1 KIT-KO >= PDO1
ENSG00000156521	TYSND1	0.0424636	PDO1 KIT-KO >= PDO1
ENSG00000257752	RP11-474L23.3	0.0438708	PDO1 KIT-KO < PDO1
ENSG00000254414	RP11-182J1.1	0.032833	PDO1 KIT-KO >= PDO1
ENSG00000243244	STON1	0.0441869	PDO1 KIT-KO >= PDO1
ENSG00000109103	UNC119	0.0388771	PDO1 KIT-KO >= PDO1
ENSG00000062282	DGAT2	0.0434964	PDO1 KIT-KO >= PDO1
ENSG00000001036	FUCA2	0.0438735	PDO1 KIT-KO < PDO1
ENSG00000133135	RNF128	0.044532	PDO1 KIT-KO >= PDO1
ENSG00000070831	CDC42	0.043888	PDO1 KIT-KO < PDO1
ENSG00000176438	SYNE3	0.0438963	PDO1 KIT-KO < PDO1
ENSG00000065154	OAT	0.0431836	PDO1 KIT-KO >= PDO1
ENSG00000229246	RP11-521J24.1	0.0439094	PDO1 KIT-KO < PDO1
ENSG00000115963	RND3	0.0443852	PDO1 KIT-KO >= PDO1
ENSG00000127483	HP1BP3	0.0439102	PDO1 KIT-KO < PDO1
ENSG00000005073	HOXA11	0.0402723	PDO1 KIT-KO >= PDO1
ENSG00000248360	LINC00504	0.0439176	PDO1 KIT-KO < PDO1
ENSG00000227671	MIR3916	0.043921	PDO1 KIT-KO < PDO1
ENSG00000156675	RAB11FIP1	0.0451077	PDO1 KIT-KO >= PDO1
ENSG00000265813	RN7SL300P	0.0327132	PDO1 KIT-KO >= PDO1
ENSG00000272691	RP11-290M5.4	0.0439481	PDO1 KIT-KO < PDO1
ENSG00000073614	KDM5A	0.0405686	PDO1 KIT-KO >= PDO1
ENSG00000115112	TFCP2L1	0.0457839	PDO1 KIT-KO >= PDO1
ENSG00000141696	P3H4	0.0466778	PDO1 KIT-KO >= PDO1
ENSG00000149657	LSM14B	0.0464675	PDO1 KIT-KO >= PDO1
ENSG00000239699	HNRNPA3P8	0.0325943	PDO1 KIT-KO >= PDO1
ENSG00000180828	BHLHE22	0.0439723	PDO1 KIT-KO < PDO1
ENSG00000198353	HOXC4	0.0439869	PDO1 KIT-KO < PDO1
ENSG00000245017	RP11-181C3.1	0.0440105	PDO1 KIT-KO >= PDO1
ENSG00000166143	PPP1R14D	0.0422927	PDO1 KIT-KO >= PDO1
ENSG00000260803	Z84812.4	0.0440258	PDO1 KIT-KO < PDO1
ENSG00000197616	MYH6	0.0440271	PDO1 KIT-KO < PDO1
ENSG00000142657	PGD	0.0440272	PDO1 KIT-KO < PDO1
ENSG00000177301	KCNA2	0.0422326	PDO1 KIT-KO >= PDO1
ENSG00000197471	SPN	0.0442915	PDO1 KIT-KO >= PDO1
ENSG00000163263	C1ORF189	0.0440647	PDO1 KIT-KO < PDO1
ENSG00000263422	AC005702.1	0.0324762	PDO1 KIT-KO >= PDO1
ENSG00000148481	FAM188A	0.042186	PDO1 KIT-KO >= PDO1
ENSG00000172765	TMCC1	0.0455967	PDO1 KIT-KO >= PDO1
ENSG00000219757	RP11-793L10.1	0.0440821	PDO1 KIT-KO < PDO1
ENSG00000131165	CHMP1A	0.0426298	PDO1 KIT-KO >= PDO1
ENSG00000041982	TNC	0.0440872	PDO1 KIT-KO < PDO1
ENSG00000224183	SDHDP6	0.0441037	PDO1 KIT-KO < PDO1
ENSG00000011426	ANLN	0.0433294	PDO1 KIT-KO >= PDO1
ENSG00000149600	COMMD7	0.044413	PDO1 KIT-KO >= PDO1
ENSG00000121964	GTDC1	0.044134	PDO1 KIT-KO < PDO1
ENSG00000081923	ATP8B1	0.0469525	PDO1 KIT-KO >= PDO1
ENSG00000185187	SIGIRR	0.0441357	PDO1 KIT-KO < PDO1
ENSG00000093167	LRRFIP2	0.0275503	PDO1 KIT-KO >= PDO1
ENSG00000073150	PANX2	0.0441372	PDO1 KIT-KO < PDO1
ENSG00000137274	BPHL	0.0411881	PDO1 KIT-KO >= PDO1
ENSG00000213671	OLA1P2	0.0441428	PDO1 KIT-KO < PDO1
ENSG00000123136	DDX39A	0.0326908	PDO1 KIT-KO >= PDO1
ENSG00000137266	SLC22A23	0.0482132	PDO1 KIT-KO >= PDO1
ENSG00000140297	GCNT3	0.0441594	PDO1 KIT-KO < PDO1
ENSG00000241785	RN7SL390P	0.0441819	PDO1 KIT-KO < PDO1
ENSG00000168077	SCARA3	0.0457919	PDO1 KIT-KO >= PDO1
ENSG00000242978	RP4-545C24.5	0.0323589	PDO1 KIT-KO >= PDO1
ENSG00000111319	SCNN1A	0.0456773	PDO1 KIT-KO >= PDO1
ENSG00000166598	HSP90B1	0.0400294	PDO1 KIT-KO >= PDO1
ENSG00000187172	BAGE2	0.0485823	PDO1 KIT-KO >= PDO1
ENSG00000213366	GSTM2	0.0441846	PDO1 KIT-KO < PDO1
ENSG00000237463	RP11-280O1.2	0.0322425	PDO1 KIT-KO >= PDO1
ENSG00000110955	ATP5B	0.0410823	PDO1 KIT-KO >= PDO1
ENSG00000104888	SLC17A7	0.0441924	PDO1 KIT-KO < PDO1
ENSG00000204619	PPP1R11	0.0442072	PDO1 KIT-KO < PDO1
ENSG00000257893	RP11-587P21.2	0.0442116	PDO1 KIT-KO < PDO1
ENSG00000269667	RP11-542M13.2	0.0442211	PDO1 KIT-KO < PDO1
ENSG00000020129	NCDN	0.0442249	PDO1 KIT-KO < PDO1
ENSG00000267696	CTB-151G24.1	0.032127	PDO1 KIT-KO >= PDO1
ENSG00000137818	RPLP1	0.047495	PDO1 KIT-KO >= PDO1
ENSG00000142676	RPL11	0.0442256	PDO1 KIT-KO < PDO1
ENSG00000176933	TOB2P1	0.0442412	PDO1 KIT-KO < PDO1
ENSG00000168743	NPNT	0.0396867	PDO1 KIT-KO >= PDO1
ENSG00000146263	MMS22L	0.0442475	PDO1 KIT-KO < PDO1
ENSG00000233569	RP11-500B12.1	0.0442478	PDO1 KIT-KO < PDO1
ENSG00000232556	AC092570.4	0.0442604	PDO1 KIT-KO < PDO1
ENSG00000167004	PDIA3	0.0401011	PDO1 KIT-KO >= PDO1
ENSG00000187145	MRPS21	0.0442613	PDO1 KIT-KO < PDO1
ENSG00000168005	C11ORF84	0.043931	PDO1 KIT-KO >= PDO1
ENSG00000197930	ERO1L	0.0418049	PDO1 KIT-KO >= PDO1
ENSG00000058804	NDC1	0.0442622	PDO1 KIT-KO < PDO1
ENSG00000166024	R3HCC1L	0.0442639	PDO1 KIT-KO < PDO1
ENSG00000077549	CAPZB	0.0442644	PDO1 KIT-KO < PDO1
ENSG00000182578	CSF1R	0.0442677	PDO1 KIT-KO < PDO1
ENSG00000111266	DUSP16	0.0478345	PDO1 KIT-KO >= PDO1
ENSG00000117155	SSX2IP	0.0442695	PDO1 KIT-KO < PDO1
ENSG00000067167	TRAM1	0.0459004	PDO1 KIT-KO >= PDO1
ENSG00000132591	ERAL1	0.0494203	PDO1 KIT-KO >= PDO1
ENSG00000155090	KLF10	0.0400905	PDO1 KIT-KO >= PDO1
ENSG00000224114	RP11-343H5.4	0.040983	PDO1 KIT-KO >= PDO1
ENSG00000184787	UBE2G2	0.0442701	PDO1 KIT-KO < PDO1
ENSG00000134183	GNAT2	0.0442708	PDO1 KIT-KO < PDO1
ENSG00000095321	CRAT	0.0442824	PDO1 KIT-KO < PDO1
ENSG00000116266	STXBP3	0.0442927	PDO1 KIT-KO < PDO1
ENSG00000168542	COL3A1	0.0442986	PDO1 KIT-KO < PDO1
ENSG00000137474	MYO7A	0.0400738	PDO1 KIT-KO >= PDO1
ENSG00000182107	TMEM30B	0.042646	PDO1 KIT-KO >= PDO1
ENSG00000198643	FAM3D	0.0478946	PDO1 KIT-KO >= PDO1
ENSG00000223890	AC008171.1	0.0442997	PDO1 KIT-KO < PDO1
ENSG00000175197	DDIT3	0.0465575	PDO1 KIT-KO >= PDO1
ENSG00000154856	APCDD1	0.0422136	PDO1 KIT-KO >= PDO1
ENSG00000166987	MBD6	0.0448407	PDO1 KIT-KO >= PDO1
ENSG00000105388	CEACAM5	0.0468062	PDO1 KIT-KO >= PDO1
ENSG00000147601	TERF1	0.0421889	PDO1 KIT-KO >= PDO1
ENSG00000215513	PI4KAP1	0.044302	PDO1 KIT-KO < PDO1
ENSG00000229111	MED4-AS1	0.0320122	PDO1 KIT-KO >= PDO1
ENSG00000262691	CTC-277H1.7	0.0443033	PDO1 KIT-KO < PDO1
ENSG00000168710	AHCYL1	0.0443085	PDO1 KIT-KO < PDO1
ENSG00000205476	CCDC85C	0.0403798	PDO1 KIT-KO >= PDO1
ENSG00000135047	CTSL	0.0333886	PDO1 KIT-KO >= PDO1
ENSG00000106400	ZNHIT1	0.0351063	PDO1 KIT-KO >= PDO1
ENSG00000100201	DDX17	0.0443155	PDO1 KIT-KO < PDO1
ENSG00000259663	CTD-2314G24.2	0.0318983	PDO1 KIT-KO >= PDO1
ENSG00000189308	LIN54	0.0476488	PDO1 KIT-KO >= PDO1
ENSG00000205413	SAMD9	0.0443162	PDO1 KIT-KO < PDO1
ENSG00000224839	AC093698.2	0.0443185	PDO1 KIT-KO < PDO1
ENSG00000162599	NFIA	0.0443209	PDO1 KIT-KO < PDO1
ENSG00000167323	STIM1	0.0426461	PDO1 KIT-KO >= PDO1
ENSG00000138496	PARP9	0.0443237	PDO1 KIT-KO < PDO1
ENSG00000196352	CD55	0.0422071	PDO1 KIT-KO >= PDO1
ENSG00000101417	PXMP4	0.0459549	PDO1 KIT-KO >= PDO1
ENSG00000174197	MGA	0.0443253	PDO1 KIT-KO < PDO1
ENSG00000164266	SPINK1	0.0288549	PDO1 KIT-KO >= PDO1
ENSG00000150722	PPP1R1C	0.047988	PDO1 KIT-KO >= PDO1
ENSG00000221978	CCNL2	0.0443292	PDO1 KIT-KO < PDO1
ENSG00000217404	RPS4XP9	0.0443391	PDO1 KIT-KO < PDO1
ENSG00000184414	RP11-44M6.3	0.0317852	PDO1 KIT-KO >= PDO1
ENSG00000158014	SLC30A2	0.0443407	PDO1 KIT-KO < PDO1
ENSG00000259120	SMIM6	0.0436913	PDO1 KIT-KO >= PDO1
ENSG00000177595	PIDD1	0.0443537	PDO1 KIT-KO < PDO1
ENSG00000120802	TMPO	0.0444309	PDO1 KIT-KO >= PDO1
ENSG00000228991	RP11-318K12.1	0.044359	PDO1 KIT-KO < PDO1
ENSG00000164741	DLC1	0.0443598	PDO1 KIT-KO < PDO1
ENSG00000204371	EHMT2	0.0443636	PDO1 KIT-KO < PDO1
ENSG00000088367	EPB41L1	0.040345	PDO1 KIT-KO >= PDO1
ENSG00000234356	AC009945.4	0.0443786	PDO1 KIT-KO < PDO1
ENSG00000159899	NPR2	0.04438	PDO1 KIT-KO < PDO1
ENSG00000118432	CNR1	0.0443917	PDO1 KIT-KO < PDO1
ENSG00000131558	EXOC4	0.0275998	PDO1 KIT-KO >= PDO1
ENSG00000203799	CCDC162P	0.0443978	PDO1 KIT-KO < PDO1
ENSG00000070950	RAD18	0.0497092	PDO1 KIT-KO >= PDO1
ENSG00000144043	TEX261	0.0422303	PDO1 KIT-KO >= PDO1
ENSG00000123179	EBPL	0.0404695	PDO1 KIT-KO >= PDO1
ENSG00000100216	TOMM22	0.0477442	PDO1 KIT-KO >= PDO1
ENSG00000101144	BMP7	0.0419867	PDO1 KIT-KO >= PDO1
ENSG00000116459	ATP5F1	0.0444067	PDO1 KIT-KO < PDO1
ENSG00000130560	UBAC1	0.0491955	PDO1 KIT-KO >= PDO1
ENSG00000181381	DDX60L	0.0444082	PDO1 KIT-KO < PDO1
ENSG00000242860	RN7SL180P	0.0444148	PDO1 KIT-KO < PDO1
ENSG00000100033	PRODH	0.0442581	PDO1 KIT-KO >= PDO1
ENSG00000163993	S100P	0.0392218	PDO1 KIT-KO >= PDO1
ENSG00000231655	AC011742.3	0.0444182	PDO1 KIT-KO < PDO1
ENSG00000240990	HOXA11-AS	0.045952	PDO1 KIT-KO >= PDO1
ENSG00000189067	LITAF	0.0460336	PDO1 KIT-KO >= PDO1
ENSG00000133216	EPHB2	0.0444266	PDO1 KIT-KO < PDO1
ENSG00000175643	RMI2	0.0464121	PDO1 KIT-KO >= PDO1
ENSG00000172757	CFL1	0.0457977	PDO1 KIT-KO >= PDO1
ENSG00000196369	SRGAP2B	0.0444435	PDO1 KIT-KO < PDO1
ENSG00000215583	ASS1P6	0.0444578	PDO1 KIT-KO < PDO1
ENSG00000154917	RAB6B	0.0434166	PDO1 KIT-KO >= PDO1
ENSG00000236389	RP1-287H17.1	0.0444707	PDO1 KIT-KO < PDO1
ENSG00000149218	ENDOD1	0.0415423	PDO1 KIT-KO >= PDO1
ENSG00000125485	DDX31	0.0444909	PDO1 KIT-KO < PDO1
ENSG00000198250	ANTXRL	0.0316729	PDO1 KIT-KO >= PDO1
ENSG00000206892	RNU6-42P	0.0444975	PDO1 KIT-KO < PDO1
ENSG00000155850	SLC26A2	0.0444778	PDO1 KIT-KO >= PDO1
ENSG00000100979	PLTP	0.0363522	PDO1 KIT-KO >= PDO1
ENSG00000137491	SLCO2B1	0.0464199	PDO1 KIT-KO >= PDO1
ENSG00000165794	SLC39A2	0.0424454	PDO1 KIT-KO >= PDO1
ENSG00000265008	RP11-53I6.3	0.0315613	PDO1 KIT-KO >= PDO1
ENSG00000174151	CYB561D1	0.0445092	PDO1 KIT-KO < PDO1
ENSG00000103811	CTSH	0.0427802	PDO1 KIT-KO >= PDO1
ENSG00000183798	EMILIN3	0.041951	PDO1 KIT-KO >= PDO1
ENSG00000119844	AFTPH	0.0439051	PDO1 KIT-KO >= PDO1
ENSG00000244009	RP11-227J5.3	0.0445226	PDO1 KIT-KO < PDO1
ENSG00000255240	RP11-142C4.6	0.0445268	PDO1 KIT-KO < PDO1
ENSG00000229863	RP11-157F20.1	0.0416732	PDO1 KIT-KO >= PDO1
ENSG00000197172	MAGEA6	0.0445311	PDO1 KIT-KO < PDO1
ENSG00000148200	NR6A1	0.0445355	PDO1 KIT-KO < PDO1
ENSG00000177971	IMP3	0.0404716	PDO1 KIT-KO >= PDO1
ENSG00000233016	SNHG7	0.0464177	PDO1 KIT-KO >= PDO1
ENSG00000187672	ERC2	0.0445372	PDO1 KIT-KO < PDO1
ENSG00000011347	SYT7	0.0477086	PDO1 KIT-KO >= PDO1
ENSG00000154277	UCHL1	0.0445771	PDO1 KIT-KO < PDO1
ENSG00000272851	RP11-801F7.1	0.0471913	PDO1 KIT-KO >= PDO1
ENSG00000130234	ACE2	0.0410818	PDO1 KIT-KO >= PDO1
ENSG00000123213	NLN	0.0352079	PDO1 KIT-KO >= PDO1
ENSG00000271914	RP4-789D17.5	0.044583	PDO1 KIT-KO < PDO1
ENSG00000269295	AL358113.1	0.044617	PDO1 KIT-KO < PDO1
ENSG00000222014	RAB6C	0.0446394	PDO1 KIT-KO < PDO1
ENSG00000163815	CLEC3B	0.044657	PDO1 KIT-KO < PDO1
ENSG00000174429	ABRA	0.0446959	PDO1 KIT-KO < PDO1
ENSG00000053438	NNAT	0.0314506	PDO1 KIT-KO >= PDO1
ENSG00000249875	RP11-51M24.1	0.0313406	PDO1 KIT-KO >= PDO1
ENSG00000229330	AC006947.1	0.044697	PDO1 KIT-KO < PDO1
ENSG00000181218	HIST3H2A	0.041557	PDO1 KIT-KO >= PDO1
ENSG00000178977	LINC00324	0.0373768	PDO1 KIT-KO >= PDO1
ENSG00000130943	PKDREJ	0.041399	PDO1 KIT-KO >= PDO1
ENSG00000224611	AC007919.18	0.0312314	PDO1 KIT-KO >= PDO1
ENSG00000134333	LDHA	0.0476765	PDO1 KIT-KO >= PDO1
ENSG00000102001	CACNA1F	0.0447043	PDO1 KIT-KO < PDO1
ENSG00000228643	AC079779.4	0.031123	PDO1 KIT-KO >= PDO1
ENSG00000173040	EVC2	0.0447371	PDO1 KIT-KO < PDO1
ENSG00000174514	MFSD4	0.0361342	PDO1 KIT-KO >= PDO1
ENSG00000144035	NAT8	0.0447525	PDO1 KIT-KO < PDO1
ENSG00000165475	CRYL1	0.042548	PDO1 KIT-KO >= PDO1
ENSG00000261147	RP11-697E2.6	0.0447773	PDO1 KIT-KO < PDO1
ENSG00000255314	RP11-702F3.3	0.0448093	PDO1 KIT-KO < PDO1
ENSG00000087510	TFAP2C	0.0379596	PDO1 KIT-KO >= PDO1
ENSG00000250897	HMGB3P15	0.0448176	PDO1 KIT-KO < PDO1
ENSG00000092009	CMA1	0.0448579	PDO1 KIT-KO < PDO1
ENSG00000172215	CXCR6	0.0448662	PDO1 KIT-KO < PDO1
ENSG00000123104	ITPR2	0.0494612	PDO1 KIT-KO >= PDO1
ENSG00000233975	RP11-288L9.1	0.0448984	PDO1 KIT-KO < PDO1
ENSG00000177082	WDR73	0.0449228	PDO1 KIT-KO < PDO1
ENSG00000101224	CDC25B	0.0216491	PDO1 KIT-KO >= PDO1
ENSG00000153071	DAB2	0.0311288	PDO1 KIT-KO >= PDO1
ENSG00000117408	IPO13	0.0449231	PDO1 KIT-KO < PDO1
ENSG00000100116	GCAT	0.0449357	PDO1 KIT-KO < PDO1
ENSG00000168811	IL12A	0.0310153	PDO1 KIT-KO >= PDO1
ENSG00000201050	RNU6-668P	0.0309084	PDO1 KIT-KO >= PDO1
ENSG00000267253	RP11-209M4.1	0.0449388	PDO1 KIT-KO < PDO1
ENSG00000133812	SBF2	0.0426558	PDO1 KIT-KO >= PDO1
ENSG00000164287	CDC20B	0.0449794	PDO1 KIT-KO < PDO1
ENSG00000205364	MT1M	0.0449851	PDO1 KIT-KO < PDO1
ENSG00000008853	RHOBTB2	0.0386481	PDO1 KIT-KO >= PDO1
ENSG00000091592	NLRP1	0.0450068	PDO1 KIT-KO < PDO1
ENSG00000101247	NDUFAF5	0.0457178	PDO1 KIT-KO >= PDO1
ENSG00000136104	RNASEH2B	0.0462877	PDO1 KIT-KO >= PDO1
ENSG00000185567	AHNAK2	0.0450145	PDO1 KIT-KO < PDO1
ENSG00000259762	RP11-158M2.4	0.04502	PDO1 KIT-KO < PDO1
ENSG00000108576	SLC6A4	0.0448055	PDO1 KIT-KO >= PDO1
ENSG00000102886	GDPD3	0.0447792	PDO1 KIT-KO >= PDO1
ENSG00000134253	TRIM45	0.0450357	PDO1 KIT-KO < PDO1
ENSG00000125775	SDCBP2	0.0437205	PDO1 KIT-KO >= PDO1
ENSG00000184164	CRELD2	0.0436784	PDO1 KIT-KO >= PDO1
ENSG00000251056	ANKRD20A17P	0.0450607	PDO1 KIT-KO < PDO1
ENSG00000124535	WRNIP1	0.04501	PDO1 KIT-KO >= PDO1
ENSG00000057657	PRDM1	0.0478741	PDO1 KIT-KO >= PDO1
ENSG00000189060	H1F0	0.0431665	PDO1 KIT-KO >= PDO1
ENSG00000231005	RP3-481F12.1	0.0308021	PDO1 KIT-KO >= PDO1
ENSG00000250565	ATP6V1E2	0.0455203	PDO1 KIT-KO >= PDO1
ENSG00000149435	GGTLC1	0.0306967	PDO1 KIT-KO >= PDO1
ENSG00000110711	AIP	0.0487478	PDO1 KIT-KO >= PDO1
ENSG00000249042	CTD-2015H6.3	0.0373241	PDO1 KIT-KO >= PDO1
ENSG00000006659	LGALS14	0.0429479	PDO1 KIT-KO >= PDO1
ENSG00000266936	CTC-215O4.4	0.0451015	PDO1 KIT-KO < PDO1
ENSG00000185989	RASA3	0.0357769	PDO1 KIT-KO >= PDO1
ENSG00000110324	IL10RA	0.0305919	PDO1 KIT-KO >= PDO1
ENSG00000067704	IARS2	0.0361597	PDO1 KIT-KO >= PDO1
ENSG00000157916	RER1	0.0451123	PDO1 KIT-KO < PDO1
ENSG00000214626	POLR3DP1	0.0451424	PDO1 KIT-KO < PDO1
ENSG00000260996	RP13-122B23.8	0.0451561	PDO1 KIT-KO < PDO1
ENSG00000130830	MPP1	0.0420356	PDO1 KIT-KO >= PDO1
ENSG00000171858	RPS21	0.0274933	PDO1 KIT-KO >= PDO1
ENSG00000229419	RALGAPA1P	0.0451566	PDO1 KIT-KO < PDO1
ENSG00000265843	LINC01029	0.0304878	PDO1 KIT-KO >= PDO1
ENSG00000138449	SLC40A1	0.0417551	PDO1 KIT-KO >= PDO1
ENSG00000196220	SRGAP3	0.0451817	PDO1 KIT-KO < PDO1
ENSG00000252414	RNU6-100P	0.0451833	PDO1 KIT-KO < PDO1
ENSG00000215448	SRMP1	0.0452243	PDO1 KIT-KO < PDO1
ENSG00000225191	RP11-97C18.1	0.0452654	PDO1 KIT-KO < PDO1
ENSG00000117448	AKR1A1	0.0453019	PDO1 KIT-KO < PDO1
ENSG00000100304	TTLL12	0.0420893	PDO1 KIT-KO >= PDO1
ENSG00000144410	CPO	0.0453065	PDO1 KIT-KO < PDO1
ENSG00000060971	ACAA1	0.0389624	PDO1 KIT-KO >= PDO1
ENSG00000105819	PMPCB	0.0463919	PDO1 KIT-KO >= PDO1
ENSG00000244124	ATP1B3-AS1	0.0303845	PDO1 KIT-KO >= PDO1
ENSG00000175130	MARCKSL1	0.0453231	PDO1 KIT-KO < PDO1
ENSG00000250842	CTC-806A22.1	0.0453478	PDO1 KIT-KO < PDO1
ENSG00000147799	ARHGAP39	0.0453736	PDO1 KIT-KO < PDO1
ENSG00000107833	NPM3	0.0464335	PDO1 KIT-KO >= PDO1
ENSG00000265337	RP11-466A19.5	0.0453891	PDO1 KIT-KO < PDO1
ENSG00000052344	PRSS8	0.0446761	PDO1 KIT-KO >= PDO1
ENSG00000123106	CCDC91	0.0454236	PDO1 KIT-KO < PDO1
ENSG00000265355	MIR3136	0.0454304	PDO1 KIT-KO < PDO1
ENSG00000168028	RPSA	0.049797	PDO1 KIT-KO >= PDO1
ENSG00000143167	GPA33	0.0399902	PDO1 KIT-KO >= PDO1
ENSG00000204469	PRRC2A	0.0454494	PDO1 KIT-KO < PDO1
ENSG00000256028	RP11-197N18.2	0.0454719	PDO1 KIT-KO < PDO1
ENSG00000139445	FOXN4	0.0455134	PDO1 KIT-KO < PDO1
ENSG00000054793	ATP9A	0.0224551	PDO1 KIT-KO >= PDO1
ENSG00000133639	BTG1	0.0461071	PDO1 KIT-KO >= PDO1
ENSG00000261326	RP5-1057J7.6	0.045515	PDO1 KIT-KO < PDO1
ENSG00000106803	SEC61B	0.0432382	PDO1 KIT-KO >= PDO1
ENSG00000249196	RP11-669N7.2	0.0487731	PDO1 KIT-KO >= PDO1
ENSG00000148671	ADIRF	0.0286569	PDO1 KIT-KO >= PDO1
ENSG00000163430	FSTL1	0.04552	PDO1 KIT-KO < PDO1
ENSG00000271134	RP11-416L21.2	0.045543	PDO1 KIT-KO < PDO1
ENSG00000173088	C10ORF131	0.045555	PDO1 KIT-KO < PDO1
ENSG00000132530	XAF1	0.0455712	PDO1 KIT-KO < PDO1
ENSG00000225024	AC015977.5	0.0455865	PDO1 KIT-KO < PDO1
ENSG00000264109	MIR4712	0.0455967	PDO1 KIT-KO < PDO1
ENSG00000147246	HTR2C	0.0455996	PDO1 KIT-KO < PDO1
ENSG00000157404	KIT	0.0456303	PDO1 KIT-KO < PDO1
ENSG00000100100	PIK3IP1	0.0274019	PDO1 KIT-KO >= PDO1
ENSG00000103266	STUB1	0.0472285	PDO1 KIT-KO >= PDO1
ENSG00000135744	AGT	0.047868	PDO1 KIT-KO >= PDO1
ENSG00000133872	SARAF	0.0425093	PDO1 KIT-KO >= PDO1
ENSG00000238276	RP11-245J24.1	0.0433119	PDO1 KIT-KO >= PDO1
ENSG00000239880	RP11-420J11.1	0.0302818	PDO1 KIT-KO >= PDO1
ENSG00000209042	SNORD12C	0.0456384	PDO1 KIT-KO < PDO1
ENSG00000179918	SEPHS2	0.0475093	PDO1 KIT-KO >= PDO1
ENSG00000167716	WDR81	0.0456649	PDO1 KIT-KO < PDO1
ENSG00000169100	SLC25A6	0.04429	PDO1 KIT-KO >= PDO1
ENSG00000117983	MUC5B	0.0456726	PDO1 KIT-KO < PDO1
ENSG00000157680	DGKI	0.0301799	PDO1 KIT-KO >= PDO1
ENSG00000234008	PPP1R2P2	0.0456803	PDO1 KIT-KO < PDO1
ENSG00000155254	MARVELD1	0.0402879	PDO1 KIT-KO >= PDO1
ENSG00000168066	SF1	0.0456845	PDO1 KIT-KO < PDO1
ENSG00000119681	LTBP2	0.0456945	PDO1 KIT-KO < PDO1
ENSG00000267257	RP11-1151B14.4	0.0426367	PDO1 KIT-KO >= PDO1
ENSG00000182580	EPHB3	0.0457134	PDO1 KIT-KO < PDO1
ENSG00000177731	FLII	0.0432532	PDO1 KIT-KO >= PDO1
ENSG00000140950	TLDC1	0.0373685	PDO1 KIT-KO >= PDO1
ENSG00000231766	AC013437.7	0.0457222	PDO1 KIT-KO < PDO1
ENSG00000178585	CTNNBIP1	0.0457353	PDO1 KIT-KO < PDO1
ENSG00000170248	PDCD6IP	0.040956	PDO1 KIT-KO >= PDO1
ENSG00000185885	IFITM1	0.0387666	PDO1 KIT-KO >= PDO1
ENSG00000221963	APOL6	0.0429585	PDO1 KIT-KO >= PDO1
ENSG00000247572	CKMT2-AS1	0.0450131	PDO1 KIT-KO >= PDO1
ENSG00000116514	RNF19B	0.0457611	PDO1 KIT-KO < PDO1
ENSG00000135390	ATP5G2	0.03588	PDO1 KIT-KO >= PDO1
ENSG00000105755	ETHE1	0.0448944	PDO1 KIT-KO >= PDO1
ENSG00000124574	ABCC10	0.045763	PDO1 KIT-KO < PDO1
ENSG00000169871	TRIM56	0.0473877	PDO1 KIT-KO >= PDO1
ENSG00000119729	RHOQ	0.0433498	PDO1 KIT-KO >= PDO1
ENSG00000169826	CSGALNACT2	0.0442332	PDO1 KIT-KO >= PDO1
ENSG00000139549	DHH	0.0457642	PDO1 KIT-KO < PDO1
ENSG00000113649	TCERG1	0.0457749	PDO1 KIT-KO < PDO1
ENSG00000116489	CAPZA1	0.0457817	PDO1 KIT-KO < PDO1
ENSG00000121903	ZSCAN20	0.0457964	PDO1 KIT-KO < PDO1
ENSG00000204370	SDHD	0.042933	PDO1 KIT-KO >= PDO1
ENSG00000130203	APOE	0.0458021	PDO1 KIT-KO < PDO1
ENSG00000267519	MIR24-2	0.0458051	PDO1 KIT-KO < PDO1
ENSG00000075275	CELSR1	0.0275459	PDO1 KIT-KO >= PDO1
ENSG00000162601	MYSM1	0.0458053	PDO1 KIT-KO < PDO1
ENSG00000071537	SEL1L	0.0444361	PDO1 KIT-KO >= PDO1
ENSG00000179593	ALOX15B	0.0363789	PDO1 KIT-KO >= PDO1
ENSG00000270400	RP11-464I4.1	0.0458062	PDO1 KIT-KO < PDO1
ENSG00000119401	TRIM32	0.0418951	PDO1 KIT-KO >= PDO1
ENSG00000231763	PQLC1P1	0.0458484	PDO1 KIT-KO < PDO1
ENSG00000176435	CLEC14A	0.0458906	PDO1 KIT-KO < PDO1
ENSG00000231734	RP6-206I17.2	0.0459329	PDO1 KIT-KO < PDO1
ENSG00000092847	AGO1	0.0459596	PDO1 KIT-KO < PDO1
ENSG00000223501	VPS52	0.0459641	PDO1 KIT-KO < PDO1
ENSG00000134108	ARL8B	0.0384118	PDO1 KIT-KO >= PDO1
ENSG00000169688	MT1B	0.0459753	PDO1 KIT-KO < PDO1
ENSG00000257331	RP11-478B9.3	0.0460177	PDO1 KIT-KO < PDO1
ENSG00000162511	LAPTM5	0.0460316	PDO1 KIT-KO < PDO1
ENSG00000123643	SLC36A1	0.0389959	PDO1 KIT-KO >= PDO1
ENSG00000169692	AGPAT2	0.0449235	PDO1 KIT-KO >= PDO1
ENSG00000160179	ABCG1	0.0442744	PDO1 KIT-KO >= PDO1
ENSG00000161551	ZNF577	0.0460562	PDO1 KIT-KO < PDO1
ENSG00000164742	ADCY1	0.0460602	PDO1 KIT-KO < PDO1
ENSG00000170266	GLB1	0.0388	PDO1 KIT-KO >= PDO1
ENSG00000204983	PRSS1	0.0483224	PDO1 KIT-KO >= PDO1
ENSG00000116288	PARK7	0.0460656	PDO1 KIT-KO < PDO1
ENSG00000157911	PEX10	0.0460964	PDO1 KIT-KO < PDO1
ENSG00000258792	RP11-944C7.1	0.0461028	PDO1 KIT-KO < PDO1
ENSG00000152213	ARL11	0.041887	PDO1 KIT-KO >= PDO1
ENSG00000105438	KDELR1	0.0428922	PDO1 KIT-KO >= PDO1
ENSG00000100596	SPTLC2	0.0400011	PDO1 KIT-KO >= PDO1
ENSG00000116809	ZBTB17	0.0461395	PDO1 KIT-KO < PDO1
ENSG00000144029	MRPS5	0.0477112	PDO1 KIT-KO >= PDO1
ENSG00000163485	ADORA1	0.0420869	PDO1 KIT-KO >= PDO1
ENSG00000165424	ZCCHC24	0.0434604	PDO1 KIT-KO >= PDO1
ENSG00000248387	RP11-781M16.1	0.0461455	PDO1 KIT-KO < PDO1
ENSG00000133107	TRPC4	0.0461883	PDO1 KIT-KO < PDO1
ENSG00000158467	AHCYL2	0.0461312	PDO1 KIT-KO >= PDO1
ENSG00000114455	HHLA2	0.0309855	PDO1 KIT-KO >= PDO1
ENSG00000121039	RDH10	0.0395216	PDO1 KIT-KO >= PDO1
ENSG00000196329	GIMAP5	0.0462312	PDO1 KIT-KO < PDO1
ENSG00000148248	SURF4	0.0479958	PDO1 KIT-KO >= PDO1
ENSG00000089127	OAS1	0.0460715	PDO1 KIT-KO >= PDO1
ENSG00000115350	POLE4	0.0435709	PDO1 KIT-KO >= PDO1
ENSG00000069702	TGFBR3	0.046257	PDO1 KIT-KO < PDO1
ENSG00000253953	PCDHGB4	0.0300786	PDO1 KIT-KO >= PDO1
ENSG00000177854	TMEM187	0.0420632	PDO1 KIT-KO >= PDO1
ENSG00000101191	DIDO1	0.0432913	PDO1 KIT-KO >= PDO1
ENSG00000059728	MXD1	0.0346327	PDO1 KIT-KO >= PDO1
ENSG00000233661	SPIN4-AS1	0.0462741	PDO1 KIT-KO < PDO1
ENSG00000162882	HAAO	0.0441985	PDO1 KIT-KO >= PDO1
ENSG00000106591	MRPL32	0.046395	PDO1 KIT-KO >= PDO1
ENSG00000110651	CD81	0.042717	PDO1 KIT-KO >= PDO1
ENSG00000266245	MIR4644	0.0463171	PDO1 KIT-KO < PDO1
ENSG00000270945	HSPE1P7	0.0463602	PDO1 KIT-KO < PDO1
ENSG00000158825	CDA	0.0426079	PDO1 KIT-KO >= PDO1
ENSG00000125868	DSTN	0.0422483	PDO1 KIT-KO >= PDO1
ENSG00000135503	ACVR1B	0.0484068	PDO1 KIT-KO >= PDO1
ENSG00000180628	PCGF5	0.0457994	PDO1 KIT-KO >= PDO1
ENSG00000189334	S100A14	0.0400965	PDO1 KIT-KO >= PDO1
ENSG00000132881	RSG1	0.046383	PDO1 KIT-KO < PDO1
ENSG00000154723	ATP5J	0.0273949	PDO1 KIT-KO >= PDO1
ENSG00000234745	HLA-B	0.0464028	PDO1 KIT-KO < PDO1
ENSG00000270230	RP11-475J5.11	0.0464033	PDO1 KIT-KO < PDO1
ENSG00000196976	LAGE3	0.0496842	PDO1 KIT-KO >= PDO1
ENSG00000228941	UBE3AP2	0.029978	PDO1 KIT-KO >= PDO1
ENSG00000187954	CYHR1	0.0464245	PDO1 KIT-KO < PDO1
ENSG00000159128	IFNGR2	0.0470467	PDO1 KIT-KO >= PDO1
ENSG00000112079	STK38	0.0464445	PDO1 KIT-KO < PDO1
ENSG00000113749	HRH2	0.0298781	PDO1 KIT-KO >= PDO1
ENSG00000179859	AC025335.1	0.0395102	PDO1 KIT-KO >= PDO1
ENSG00000076351	SLC46A1	0.0388336	PDO1 KIT-KO >= PDO1
ENSG00000176658	MYO1D	0.0438344	PDO1 KIT-KO >= PDO1
ENSG00000237223	SULT1C2P1	0.0464466	PDO1 KIT-KO < PDO1
ENSG00000116685	KIAA2013	0.0464691	PDO1 KIT-KO < PDO1
ENSG00000249253	RP11-77P16.1	0.0464899	PDO1 KIT-KO < PDO1
ENSG00000169398	PTK2	0.0497849	PDO1 KIT-KO >= PDO1
ENSG00000026751	SLAMF7	0.0297788	PDO1 KIT-KO >= PDO1
ENSG00000111145	ELK3	0.0464988	PDO1 KIT-KO < PDO1
ENSG00000186951	PPARA	0.0465242	PDO1 KIT-KO < PDO1
ENSG00000109062	SLC9A3R1	0.0425825	PDO1 KIT-KO >= PDO1
ENSG00000152503	TRIM36	0.0465246	PDO1 KIT-KO < PDO1
ENSG00000264340	RP11-231E4.3	0.0296802	PDO1 KIT-KO >= PDO1
ENSG00000154025	SLC5A10	0.0424803	PDO1 KIT-KO >= PDO1
ENSG00000139174	PRICKLE1	0.0309415	PDO1 KIT-KO >= PDO1
ENSG00000240890	RP11-65E22.2	0.0474005	PDO1 KIT-KO >= PDO1
ENSG00000232237	ASCL5	0.0457694	PDO1 KIT-KO >= PDO1
ENSG00000232212	RP11-398M15.1	0.0465333	PDO1 KIT-KO < PDO1
ENSG00000022277	RTFDC1	0.0417217	PDO1 KIT-KO >= PDO1
ENSG00000214357	NEURL1B	0.0447468	PDO1 KIT-KO >= PDO1
ENSG00000213853	EMP2	0.0433971	PDO1 KIT-KO >= PDO1
ENSG00000186226	LCE1E	0.0295823	PDO1 KIT-KO >= PDO1
ENSG00000185745	IFIT1	0.0465346	PDO1 KIT-KO < PDO1
ENSG00000196440	ARMCX4	0.046551	PDO1 KIT-KO < PDO1
ENSG00000124702	KLHDC3	0.0465578	PDO1 KIT-KO < PDO1
ENSG00000221883	ARIH2OS	0.0463561	PDO1 KIT-KO >= PDO1
ENSG00000235296	AC137723.5	0.0465768	PDO1 KIT-KO < PDO1
ENSG00000122861	PLAU	0.046583	PDO1 KIT-KO < PDO1
ENSG00000086619	ERO1LB	0.0415545	PDO1 KIT-KO >= PDO1
ENSG00000226240	LINC00381	0.0466061	PDO1 KIT-KO < PDO1
ENSG00000167306	MYO5B	0.0491431	PDO1 KIT-KO >= PDO1
ENSG00000243762	AC006547.8	0.0466204	PDO1 KIT-KO < PDO1
ENSG00000066230	SLC9A3	0.0457799	PDO1 KIT-KO >= PDO1
ENSG00000187193	MT1X	0.0466285	PDO1 KIT-KO < PDO1
ENSG00000270607	RP11-359E10.1	0.046664	PDO1 KIT-KO < PDO1
ENSG00000156475	PPP2R2B	0.0467078	PDO1 KIT-KO < PDO1
ENSG00000216740	ANXA2P3	0.0467151	PDO1 KIT-KO < PDO1
ENSG00000087086	FTL	0.0421775	PDO1 KIT-KO >= PDO1
ENSG00000134809	TIMM10	0.0422164	PDO1 KIT-KO >= PDO1
ENSG00000224274	ENSAP1	0.0294849	PDO1 KIT-KO >= PDO1
ENSG00000196712	NF1	0.0335603	PDO1 KIT-KO >= PDO1
ENSG00000144711	IQSEC1	0.0498881	PDO1 KIT-KO >= PDO1
ENSG00000127540	UQCR11	0.0435372	PDO1 KIT-KO >= PDO1
ENSG00000232728	PHB2P1	0.0467516	PDO1 KIT-KO < PDO1
ENSG00000166157	TPTE	0.0288981	PDO1 KIT-KO >= PDO1
ENSG00000217455	AC091801.1	0.0293883	PDO1 KIT-KO >= PDO1
ENSG00000185825	BCAP31	0.0439505	PDO1 KIT-KO >= PDO1
ENSG00000161570	CCL5	0.0467845	PDO1 KIT-KO < PDO1
ENSG00000249065	PCNAP1	0.0467955	PDO1 KIT-KO < PDO1
ENSG00000137203	TFAP2A	0.0468058	PDO1 KIT-KO < PDO1
ENSG00000166869	CHP2	0.0450364	PDO1 KIT-KO >= PDO1
ENSG00000113263	ITK	0.0292922	PDO1 KIT-KO >= PDO1
ENSG00000229101	TCEB1P20	0.0468395	PDO1 KIT-KO < PDO1
ENSG00000084754	HADHA	0.0464551	PDO1 KIT-KO >= PDO1
ENSG00000156928	MALSU1	0.0439915	PDO1 KIT-KO >= PDO1
ENSG00000242537	RP11-294L13.1	0.0291968	PDO1 KIT-KO >= PDO1
ENSG00000184232	OAF	0.0429944	PDO1 KIT-KO >= PDO1
ENSG00000184613	NELL2	0.0417424	PDO1 KIT-KO >= PDO1
ENSG00000138593	SECISBP2L	0.044759	PDO1 KIT-KO >= PDO1
ENSG00000227941	UQCRBP2	0.0468835	PDO1 KIT-KO < PDO1
ENSG00000234741	GAS5	0.0469223	PDO1 KIT-KO < PDO1
ENSG00000146376	ARHGAP18	0.0404321	PDO1 KIT-KO >= PDO1
ENSG00000162426	SLC45A1	0.0469277	PDO1 KIT-KO < PDO1
ENSG00000178972	AC097658.1	0.0469719	PDO1 KIT-KO < PDO1
ENSG00000146215	CRIP3	0.0424123	PDO1 KIT-KO >= PDO1
ENSG00000105281	SLC1A5	0.037615	PDO1 KIT-KO >= PDO1
ENSG00000120915	EPHX2	0.0430238	PDO1 KIT-KO >= PDO1
ENSG00000251521	IMPA1P	0.029102	PDO1 KIT-KO >= PDO1
ENSG00000108465	CDK5RAP3	0.0469744	PDO1 KIT-KO < PDO1
ENSG00000233122	CTAGE7P	0.0470162	PDO1 KIT-KO < PDO1
ENSG00000206144	RP11-400K9.2	0.0470606	PDO1 KIT-KO < PDO1
ENSG00000111669	TPI1	0.0470509	PDO1 KIT-KO >= PDO1
ENSG00000103495	MAZ	0.0473126	PDO1 KIT-KO >= PDO1
ENSG00000108846	ABCC3	0.0470765	PDO1 KIT-KO < PDO1
ENSG00000156508	EEF1A1	0.0470817	PDO1 KIT-KO < PDO1
ENSG00000205786	AC002511.1	0.0290078	PDO1 KIT-KO >= PDO1
ENSG00000101276	SLC52A3	0.0364592	PDO1 KIT-KO >= PDO1
ENSG00000082146	STRADB	0.0402374	PDO1 KIT-KO >= PDO1
ENSG00000158315	RHBDL2	0.0470975	PDO1 KIT-KO < PDO1
ENSG00000101311	FERMT1	0.0331872	PDO1 KIT-KO >= PDO1
ENSG00000091138	SLC26A3	0.0323351	PDO1 KIT-KO >= PDO1
ENSG00000224530	PPIAP10	0.0471051	PDO1 KIT-KO < PDO1
ENSG00000147324	MFHAS1	0.047106	PDO1 KIT-KO < PDO1
ENSG00000213556	RP11-3J11.1	0.0471085	PDO1 KIT-KO < PDO1
ENSG00000205693	MANSC4	0.0451427	PDO1 KIT-KO >= PDO1
ENSG00000173702	MUC13	0.0429544	PDO1 KIT-KO >= PDO1
ENSG00000135960	EDAR	0.0392623	PDO1 KIT-KO >= PDO1
ENSG00000164484	TMEM200A	0.0490986	PDO1 KIT-KO >= PDO1
ENSG00000147257	GPC3	0.0417857	PDO1 KIT-KO >= PDO1
ENSG00000159166	LAD1	0.0435114	PDO1 KIT-KO >= PDO1
ENSG00000176387	HSD11B2	0.0442341	PDO1 KIT-KO >= PDO1
ENSG00000144028	SNRNP200	0.0464314	PDO1 KIT-KO >= PDO1
ENSG00000124766	SOX4	0.0471438	PDO1 KIT-KO < PDO1
ENSG00000103066	PLA2G15	0.0381993	PDO1 KIT-KO >= PDO1
ENSG00000163347	CLDN1	0.0461221	PDO1 KIT-KO >= PDO1
ENSG00000257923	CUX1	0.0428778	PDO1 KIT-KO >= PDO1
ENSG00000270024	C8ORF44-SGK3	0.0471497	PDO1 KIT-KO < PDO1
ENSG00000257663	RP11-1100L3.7	0.0289143	PDO1 KIT-KO >= PDO1
ENSG00000231731	AC010976.2	0.0471943	PDO1 KIT-KO < PDO1
ENSG00000122367	LDB3	0.047239	PDO1 KIT-KO < PDO1
ENSG00000122406	RPL5	0.0472446	PDO1 KIT-KO < PDO1
ENSG00000183239	RP5-1120P11.4	0.0288213	PDO1 KIT-KO >= PDO1
ENSG00000162460	TMEM82	0.0466039	PDO1 KIT-KO >= PDO1
ENSG00000131174	COX7B	0.0411571	PDO1 KIT-KO >= PDO1
ENSG00000125356	NDUFA1	0.0422194	PDO1 KIT-KO >= PDO1
ENSG00000079112	CDH17	0.0487358	PDO1 KIT-KO >= PDO1
ENSG00000145826	LECT2	0.0411284	PDO1 KIT-KO >= PDO1
ENSG00000163435	ELF3	0.0479806	PDO1 KIT-KO >= PDO1
ENSG00000151150	ANK3	0.0422017	PDO1 KIT-KO >= PDO1
ENSG00000167740	CYB5D2	0.0495215	PDO1 KIT-KO >= PDO1
ENSG00000139318	DUSP6	0.0455263	PDO1 KIT-KO >= PDO1
ENSG00000161642	ZNF385A	0.0442784	PDO1 KIT-KO >= PDO1
ENSG00000007047	MARK4	0.0265619	PDO1 KIT-KO >= PDO1
ENSG00000185940	KRTAP5-5	0.0459064	PDO1 KIT-KO >= PDO1
ENSG00000154358	OBSCN	0.0426852	PDO1 KIT-KO >= PDO1
ENSG00000175063	UBE2C	0.0473592	PDO1 KIT-KO >= PDO1
ENSG00000120438	TCP1	0.0472546	PDO1 KIT-KO < PDO1
ENSG00000116353	MECR	0.0472595	PDO1 KIT-KO < PDO1
ENSG00000146166	LGSN	0.0472839	PDO1 KIT-KO < PDO1
ENSG00000130303	BST2	0.0472962	PDO1 KIT-KO < PDO1
ENSG00000185339	TCN2	0.0494613	PDO1 KIT-KO >= PDO1
ENSG00000229184	RP11-255J3.3	0.0421963	PDO1 KIT-KO >= PDO1
ENSG00000226131	AC073465.3	0.0473288	PDO1 KIT-KO < PDO1
ENSG00000110090	CPT1A	0.042982	PDO1 KIT-KO >= PDO1
ENSG00000006530	AGK	0.0456256	PDO1 KIT-KO >= PDO1
ENSG00000125520	SLC2A4RG	0.0364459	PDO1 KIT-KO >= PDO1
ENSG00000171227	TMEM37	0.0447762	PDO1 KIT-KO >= PDO1
ENSG00000244734	HBB	0.0464765	PDO1 KIT-KO >= PDO1
ENSG00000146530	VWDE	0.0459157	PDO1 KIT-KO >= PDO1
ENSG00000268041	CTD-2575K13.6	0.0287289	PDO1 KIT-KO >= PDO1
ENSG00000198417	MT1F	0.0473406	PDO1 KIT-KO < PDO1
ENSG00000237404	RP3-471C18.2	0.0286371	PDO1 KIT-KO >= PDO1
ENSG00000111275	ALDH2	0.044191	PDO1 KIT-KO >= PDO1
ENSG00000174827	PDZK1	0.0377822	PDO1 KIT-KO >= PDO1
ENSG00000188501	LCTL	0.0473737	PDO1 KIT-KO < PDO1
ENSG00000122203	KIAA1191	0.0376072	PDO1 KIT-KO >= PDO1
ENSG00000135404	CD63	0.0444017	PDO1 KIT-KO >= PDO1
ENSG00000234176	HSPA8P1	0.0474159	PDO1 KIT-KO < PDO1
ENSG00000212296	SNORD72	0.0474188	PDO1 KIT-KO < PDO1
ENSG00000153233	PTPRR	0.0273107	PDO1 KIT-KO >= PDO1
ENSG00000101350	KIF3B	0.0329685	PDO1 KIT-KO >= PDO1
ENSG00000120318	ARAP3	0.0477615	PDO1 KIT-KO >= PDO1
ENSG00000109061	MYH1	0.0474249	PDO1 KIT-KO < PDO1
ENSG00000135917	SLC19A3	0.049898	PDO1 KIT-KO >= PDO1
ENSG00000122376	FAM35A	0.0409627	PDO1 KIT-KO >= PDO1
ENSG00000183853	KIRREL	0.0474534	PDO1 KIT-KO < PDO1
ENSG00000135111	TBX3	0.0434106	PDO1 KIT-KO >= PDO1
ENSG00000217289	AC018865.5	0.047464	PDO1 KIT-KO < PDO1
ENSG00000137509	PRCP	0.0417405	PDO1 KIT-KO >= PDO1
ENSG00000224328	MDC1-AS1	0.0475092	PDO1 KIT-KO < PDO1
ENSG00000235823	OLMALINC	0.0491885	PDO1 KIT-KO >= PDO1
ENSG00000125827	TMX4	0.0370792	PDO1 KIT-KO >= PDO1
ENSG00000147676	MAL2	0.0437332	PDO1 KIT-KO >= PDO1
ENSG00000074842	MYDGF	0.0494599	PDO1 KIT-KO >= PDO1
ENSG00000108829	LRRC59	0.0428683	PDO1 KIT-KO >= PDO1
ENSG00000233497	HNRNPA1P60	0.0285459	PDO1 KIT-KO >= PDO1
ENSG00000107731	UNC5B	0.0443192	PDO1 KIT-KO >= PDO1
ENSG00000006047	YBX2	0.0475221	PDO1 KIT-KO < PDO1
ENSG00000234072	AC074117.10	0.0475296	PDO1 KIT-KO < PDO1
ENSG00000080824	HSP90AA1	0.0457634	PDO1 KIT-KO >= PDO1
ENSG00000180879	SSR4	0.037044	PDO1 KIT-KO >= PDO1
ENSG00000186654	PRR5	0.0330329	PDO1 KIT-KO >= PDO1
ENSG00000188559	RALGAPA2	0.0453921	PDO1 KIT-KO >= PDO1
ENSG00000173905	GOLIM4	0.0371505	PDO1 KIT-KO >= PDO1
ENSG00000233351	RP1-69D17.3	0.0284553	PDO1 KIT-KO >= PDO1
ENSG00000238244	GABARAPL3	0.0283653	PDO1 KIT-KO >= PDO1
ENSG00000144792	ZNF660	0.0475546	PDO1 KIT-KO < PDO1
ENSG00000074696	HACD3	0.0421503	PDO1 KIT-KO >= PDO1
ENSG00000175198	PCCA	0.0306499	PDO1 KIT-KO >= PDO1
ENSG00000196154	S100A4	0.0475641	PDO1 KIT-KO < PDO1
ENSG00000118523	CTGF	0.0475934	PDO1 KIT-KO < PDO1
ENSG00000233589	RP4-694A7.2	0.0476	PDO1 KIT-KO < PDO1
ENSG00000079950	STX7	0.0476066	PDO1 KIT-KO < PDO1
ENSG00000152592	DMP1	0.0282758	PDO1 KIT-KO >= PDO1
ENSG00000264263	RP11-671P2.1	0.0281869	PDO1 KIT-KO >= PDO1
ENSG00000130703	OSBPL2	0.041221	PDO1 KIT-KO >= PDO1
ENSG00000078618	NRD1	0.0476149	PDO1 KIT-KO < PDO1
ENSG00000184188	CTC-512J14.7	0.0476168	PDO1 KIT-KO < PDO1
ENSG00000169862	CTNND2	0.0476455	PDO1 KIT-KO < PDO1
ENSG00000137841	PLCB2	0.0420642	PDO1 KIT-KO >= PDO1
ENSG00000134775	FHOD3	0.0377431	PDO1 KIT-KO >= PDO1
ENSG00000233543	CHTF8P1	0.0476456	PDO1 KIT-KO < PDO1
ENSG00000007062	PROM1	0.0476528	PDO1 KIT-KO < PDO1
ENSG00000188846	RPL14	0.042669	PDO1 KIT-KO >= PDO1
ENSG00000154743	TSEN2	0.0483709	PDO1 KIT-KO >= PDO1
ENSG00000122882	ECD	0.0476701	PDO1 KIT-KO >= PDO1
ENSG00000102547	CAB39L	0.0443426	PDO1 KIT-KO >= PDO1
ENSG00000084623	EIF3I	0.0476729	PDO1 KIT-KO < PDO1
ENSG00000260031	RPL10P14	0.0476911	PDO1 KIT-KO < PDO1
ENSG00000112902	SEMA5A	0.0457784	PDO1 KIT-KO >= PDO1
ENSG00000128159	TUBGCP6	0.0477203	PDO1 KIT-KO < PDO1
ENSG00000204618	RNF39	0.0362968	PDO1 KIT-KO >= PDO1
ENSG00000249074	RP11-21G20.1	0.0477368	PDO1 KIT-KO < PDO1
ENSG00000011009	LYPLA2	0.0477577	PDO1 KIT-KO < PDO1
ENSG00000113369	ARRDC3	0.0458034	PDO1 KIT-KO >= PDO1
ENSG00000112541	PDE10A	0.0464969	PDO1 KIT-KO >= PDO1
ENSG00000143321	HDGF	0.0428479	PDO1 KIT-KO >= PDO1
ENSG00000254302	RP11-431M3.1	0.0477825	PDO1 KIT-KO < PDO1
ENSG00000162244	RPL29	0.0411285	PDO1 KIT-KO >= PDO1
ENSG00000197728	RPS26	0.0441699	PDO1 KIT-KO >= PDO1
ENSG00000164649	CDCA7L	0.0477959	PDO1 KIT-KO < PDO1
ENSG00000216412	RPL12P2	0.0478154	PDO1 KIT-KO < PDO1
ENSG00000227453	HNRNPA1P63	0.0280985	PDO1 KIT-KO >= PDO1
ENSG00000155660	PDIA4	0.0403579	PDO1 KIT-KO >= PDO1
ENSG00000112818	MEP1A	0.0413721	PDO1 KIT-KO >= PDO1
ENSG00000237643	RP11-462G2.1	0.0394675	PDO1 KIT-KO >= PDO1
ENSG00000011590	ZBTB32	0.0478284	PDO1 KIT-KO < PDO1
ENSG00000100031	GGT1	0.0498422	PDO1 KIT-KO >= PDO1
ENSG00000007952	NOX1	0.0429143	PDO1 KIT-KO >= PDO1
ENSG00000130595	TNNT3	0.0478301	PDO1 KIT-KO < PDO1
ENSG00000237663	DNAJC19P7	0.0280107	PDO1 KIT-KO >= PDO1
ENSG00000051108	HERPUD1	0.0444319	PDO1 KIT-KO >= PDO1
ENSG00000132507	EIF5A	0.0310435	PDO1 KIT-KO >= PDO1
ENSG00000147852	VLDLR	0.0478362	PDO1 KIT-KO < PDO1
ENSG00000231535	LINC00278	0.041949	PDO1 KIT-KO >= PDO1
ENSG00000254441	RP11-718B12.5	0.0478743	PDO1 KIT-KO < PDO1
ENSG00000198625	MDM4	0.0478812	PDO1 KIT-KO < PDO1
ENSG00000229515	FLT1P1	0.0279234	PDO1 KIT-KO >= PDO1
ENSG00000068793	CYFIP1	0.0409157	PDO1 KIT-KO >= PDO1
ENSG00000143157	POGK	0.0479142	PDO1 KIT-KO < PDO1
ENSG00000102572	STK24	0.0451074	PDO1 KIT-KO >= PDO1
ENSG00000266164	RN7SL758P	0.0408614	PDO1 KIT-KO >= PDO1
ENSG00000125995	ROMO1	0.0442523	PDO1 KIT-KO >= PDO1
ENSG00000225923	RP4-736I12.1	0.0479204	PDO1 KIT-KO < PDO1
ENSG00000169991	IFFO2	0.0479335	PDO1 KIT-KO < PDO1
ENSG00000164093	PITX2	0.0479428	PDO1 KIT-KO >= PDO1
ENSG00000236658	RP11-83J21.3	0.0479665	PDO1 KIT-KO < PDO1
ENSG00000243099	AC020983.5	0.0480127	PDO1 KIT-KO < PDO1
ENSG00000108244	KRT23	0.0345086	PDO1 KIT-KO >= PDO1
ENSG00000158856	DMTN	0.0336407	PDO1 KIT-KO >= PDO1
ENSG00000176022	B3GALT6	0.0480309	PDO1 KIT-KO < PDO1
ENSG00000124172	ATP5E	0.0441874	PDO1 KIT-KO >= PDO1
ENSG00000116350	SRSF4	0.0480374	PDO1 KIT-KO < PDO1
ENSG00000105246	EBI3	0.048059	PDO1 KIT-KO < PDO1
ENSG00000134824	FADS2	0.0463277	PDO1 KIT-KO >= PDO1
ENSG00000174348	PODN	0.0481028	PDO1 KIT-KO < PDO1
ENSG00000096395	MLN	0.0481054	PDO1 KIT-KO < PDO1
ENSG00000101294	HM13	0.0437156	PDO1 KIT-KO >= PDO1
ENSG00000213318	RP11-331F4.1	0.0278367	PDO1 KIT-KO >= PDO1
ENSG00000185306	C12ORF56	0.04813	PDO1 KIT-KO < PDO1
ENSG00000227141	RP11-545A16.3	0.0277505	PDO1 KIT-KO >= PDO1
ENSG00000189091	SF3B3	0.0429629	PDO1 KIT-KO >= PDO1
ENSG00000231688	RPL21P43	0.0276649	PDO1 KIT-KO >= PDO1
ENSG00000158164	TMSB15A	0.0481519	PDO1 KIT-KO < PDO1
ENSG00000128829	EIF2AK4	0.0276053	PDO1 KIT-KO >= PDO1
ENSG00000166275	C10ORF32	0.0407218	PDO1 KIT-KO >= PDO1
ENSG00000132204	LINC00470	0.0481654	PDO1 KIT-KO < PDO1
ENSG00000166866	MYO1A	0.0459429	PDO1 KIT-KO >= PDO1
ENSG00000185049	NELFA	0.0408514	PDO1 KIT-KO >= PDO1
ENSG00000005893	LAMP2	0.0456823	PDO1 KIT-KO >= PDO1
ENSG00000128709	HOXD9	0.0481862	PDO1 KIT-KO < PDO1
ENSG00000235821	IFITM4P	0.0481984	PDO1 KIT-KO < PDO1
ENSG00000102010	BMX	0.0275798	PDO1 KIT-KO >= PDO1
ENSG00000142687	KIAA0319L	0.0482023	PDO1 KIT-KO < PDO1
ENSG00000101040	ZMYND8	0.0464619	PDO1 KIT-KO >= PDO1
ENSG00000117616	RSRP1	0.0482198	PDO1 KIT-KO < PDO1
ENSG00000225969	ABHD11-AS1	0.0477515	PDO1 KIT-KO >= PDO1
ENSG00000079691	LRRC16A	0.048226	PDO1 KIT-KO < PDO1
ENSG00000105880	DLX5	0.0478737	PDO1 KIT-KO >= PDO1
ENSG00000239353	RP11-492E3.51	0.0482451	PDO1 KIT-KO < PDO1
ENSG00000137767	SQRDL	0.0441674	PDO1 KIT-KO >= PDO1
ENSG00000242294	STAG3L5P	0.048264	PDO1 KIT-KO < PDO1
ENSG00000084676	NCOA1	0.0421656	PDO1 KIT-KO >= PDO1
ENSG00000223392	CLDN10-AS1	0.0274952	PDO1 KIT-KO >= PDO1
ENSG00000160097	FNDC5	0.0482918	PDO1 KIT-KO < PDO1
ENSG00000141458	NPC1	0.0430946	PDO1 KIT-KO >= PDO1
ENSG00000169758	C15ORF27	0.0274111	PDO1 KIT-KO >= PDO1
ENSG00000167522	ANKRD11	0.0483148	PDO1 KIT-KO < PDO1
ENSG00000236641	CTA-221G9.7	0.0483387	PDO1 KIT-KO < PDO1
ENSG00000167114	SLC27A4	0.0448848	PDO1 KIT-KO >= PDO1
ENSG00000196954	CASP4	0.0483587	PDO1 KIT-KO < PDO1
ENSG00000230955	RP11-109P14.10	0.0483856	PDO1 KIT-KO < PDO1
ENSG00000225532	XX-C2158C6.3	0.0273275	PDO1 KIT-KO >= PDO1
ENSG00000114019	AMOTL2	0.0423401	PDO1 KIT-KO >= PDO1
ENSG00000198793	MTOR	0.0483889	PDO1 KIT-KO < PDO1
ENSG00000111802	TDP2	0.046115	PDO1 KIT-KO >= PDO1
ENSG00000175155	YPEL2	0.043854	PDO1 KIT-KO >= PDO1
ENSG00000105327	BBC3	0.0450146	PDO1 KIT-KO >= PDO1
ENSG00000179532	DNHD1	0.048431	PDO1 KIT-KO < PDO1
ENSG00000115677	HDLBP	0.0460817	PDO1 KIT-KO >= PDO1
ENSG00000254798	TFAMP2	0.0484326	PDO1 KIT-KO < PDO1
ENSG00000236296	GUSBP5	0.0472867	PDO1 KIT-KO >= PDO1
ENSG00000132670	PTPRA	0.0426912	PDO1 KIT-KO >= PDO1
ENSG00000204227	RING1	0.0484737	PDO1 KIT-KO < PDO1
ENSG00000165678	GHITM	0.0404701	PDO1 KIT-KO >= PDO1
ENSG00000189120	SP6	0.044342	PDO1 KIT-KO >= PDO1
ENSG00000154928	EPHB1	0.0402036	PDO1 KIT-KO >= PDO1
ENSG00000267439	AC002398.11	0.0484797	PDO1 KIT-KO < PDO1
ENSG00000102024	PLS3	0.0444329	PDO1 KIT-KO >= PDO1
ENSG00000164300	SERINC5	0.0363154	PDO1 KIT-KO >= PDO1
ENSG00000143416	SELENBP1	0.0364366	PDO1 KIT-KO >= PDO1
ENSG00000244251	RP11-64K12.1	0.0272444	PDO1 KIT-KO >= PDO1
ENSG00000196114	RP3-391O22.3	0.048527	PDO1 KIT-KO < PDO1
ENSG00000148356	LRSAM1	0.048571	PDO1 KIT-KO < PDO1
ENSG00000232079	AL035610.1	0.0485742	PDO1 KIT-KO < PDO1
ENSG00000164040	PGRMC2	0.0460847	PDO1 KIT-KO >= PDO1
ENSG00000106771	TMEM245	0.0303862	PDO1 KIT-KO >= PDO1
ENSG00000166482	MFAP4	0.0486019	PDO1 KIT-KO < PDO1
ENSG00000235786	ZNRF3-IT1	0.0486216	PDO1 KIT-KO < PDO1
ENSG00000226468	AC018641.7	0.0442251	PDO1 KIT-KO >= PDO1
ENSG00000219149	RP11-214N16.2	0.0271619	PDO1 KIT-KO >= PDO1
ENSG00000205740	AL359878.1	0.0486691	PDO1 KIT-KO < PDO1
ENSG00000169499	PLEKHA2	0.0360984	PDO1 KIT-KO >= PDO1
ENSG00000095203	EPB41L4B	0.042931	PDO1 KIT-KO >= PDO1
ENSG00000266076	CTD-2535L24.2	0.0270798	PDO1 KIT-KO >= PDO1
ENSG00000124155	PIGT	0.0444169	PDO1 KIT-KO >= PDO1
ENSG00000196535	MYO18A	0.0408707	PDO1 KIT-KO >= PDO1
ENSG00000159921	GNE	0.0305524	PDO1 KIT-KO >= PDO1
ENSG00000266965	RP11-712P20.2	0.0269983	PDO1 KIT-KO >= PDO1
ENSG00000273473	LL09NC01-139C3.1	0.0487167	PDO1 KIT-KO < PDO1
ENSG00000154620	TMSB4Y	0.0190542	PDO1 KIT-KO >= PDO1
ENSG00000165629	ATP5C1	0.0455975	PDO1 KIT-KO >= PDO1
ENSG00000003756	RBM5	0.0487531	PDO1 KIT-KO < PDO1
ENSG00000232663	RP3-477M7.6	0.0487644	PDO1 KIT-KO < PDO1
ENSG00000258646	RP11-950C14.3	0.0488121	PDO1 KIT-KO < PDO1
ENSG00000197249	SERPINA1	0.0362336	PDO1 KIT-KO >= PDO1
ENSG00000188051	TMEM221	0.04886	PDO1 KIT-KO < PDO1
ENSG00000248530	RP11-517B11.2	0.0489079	PDO1 KIT-KO < PDO1
ENSG00000172428	MYEOV2	0.046648	PDO1 KIT-KO >= PDO1
ENSG00000233776	RP11-384P7.6	0.0269172	PDO1 KIT-KO >= PDO1
ENSG00000101883	RHOXF1	0.048956	PDO1 KIT-KO < PDO1
ENSG00000166165	CKB	0.042843	PDO1 KIT-KO >= PDO1
ENSG00000255860	RP11-807H22.6	0.0268366	PDO1 KIT-KO >= PDO1
ENSG00000198492	YTHDF2	0.0489696	PDO1 KIT-KO < PDO1
ENSG00000064601	CTSA	0.0308946	PDO1 KIT-KO >= PDO1
ENSG00000250752	GS1-24F4.1	0.0267565	PDO1 KIT-KO >= PDO1
ENSG00000124222	STX16	0.0459402	PDO1 KIT-KO >= PDO1
ENSG00000104738	MCM4	0.0487809	PDO1 KIT-KO >= PDO1
ENSG00000152642	GPD1L	0.0419698	PDO1 KIT-KO >= PDO1
ENSG00000253352	TUG1	0.0489719	PDO1 KIT-KO < PDO1
ENSG00000122432	SPATA1	0.0489909	PDO1 KIT-KO < PDO1
ENSG00000136153	LMO7	0.0275048	PDO1 KIT-KO >= PDO1
ENSG00000197943	PLCG2	0.0490007	PDO1 KIT-KO < PDO1
ENSG00000055917	PUM2	0.0490045	PDO1 KIT-KO >= PDO1
ENSG00000176946	THAP4	0.042679	PDO1 KIT-KO >= PDO1
ENSG00000270090	RP11-529E10.7	0.0490041	PDO1 KIT-KO < PDO1
ENSG00000124299	PEPD	0.0376868	PDO1 KIT-KO >= PDO1
ENSG00000215199	YWHAZP6	0.0432603	PDO1 KIT-KO >= PDO1
ENSG00000260912	RP11-363E7.4	0.0436928	PDO1 KIT-KO >= PDO1
ENSG00000165078	CPA6	0.0422833	PDO1 KIT-KO >= PDO1
ENSG00000090905	TNRC6A	0.0490138	PDO1 KIT-KO < PDO1
ENSG00000272265	CTD-2287O16.4	0.0490523	PDO1 KIT-KO < PDO1
ENSG00000071889	FAM3A	0.0417494	PDO1 KIT-KO >= PDO1
ENSG00000182492	BGN	0.0490728	PDO1 KIT-KO < PDO1
ENSG00000187699	C2ORF88	0.0390812	PDO1 KIT-KO >= PDO1
ENSG00000134684	YARS	0.0490938	PDO1 KIT-KO < PDO1
ENSG00000103375	AQP8	0.0357247	PDO1 KIT-KO >= PDO1
ENSG00000170275	CRTAP	0.0498496	PDO1 KIT-KO >= PDO1
ENSG00000158615	PPP1R15B	0.0413843	PDO1 KIT-KO >= PDO1
ENSG00000131002	TXLNGY	0.00360826	PDO1 KIT-KO >= PDO1
ENSG00000232772	MTND4P22	0.0491007	PDO1 KIT-KO < PDO1
ENSG00000142541	RPL13A	0.0430996	PDO1 KIT-KO >= PDO1
ENSG00000189143	CLDN4	0.0364645	PDO1 KIT-KO >= PDO1
ENSG00000134240	HMGCS2	0.0287333	PDO1 KIT-KO >= PDO1
ENSG00000106278	PTPRZ1	0.0491491	PDO1 KIT-KO < PDO1
ENSG00000141741	MIEN1	0.0426728	PDO1 KIT-KO >= PDO1
ENSG00000257074	RPL29P33	0.0266769	PDO1 KIT-KO >= PDO1
ENSG00000133874	RNF122	0.0491568	PDO1 KIT-KO < PDO1
ENSG00000168955	TM4SF20	0.0335506	PDO1 KIT-KO >= PDO1
ENSG00000141756	FKBP10	0.0430308	PDO1 KIT-KO >= PDO1
ENSG00000168907	PLA2G4F	0.0464908	PDO1 KIT-KO >= PDO1
ENSG00000137942	FNBP1L	0.0491673	PDO1 KIT-KO < PDO1
ENSG00000182866	LCK	0.0491797	PDO1 KIT-KO < PDO1
ENSG00000188895	MSL1	0.0491802	PDO1 KIT-KO < PDO1
ENSG00000148218	ALAD	0.0416583	PDO1 KIT-KO >= PDO1
ENSG00000214188	ST7-OT4	0.0491976	PDO1 KIT-KO < PDO1
ENSG00000163817	SLC6A20	0.047367	PDO1 KIT-KO >= PDO1
ENSG00000137070	IL11RA	0.0492017	PDO1 KIT-KO < PDO1
ENSG00000131747	TOP2A	0.0400294	PDO1 KIT-KO >= PDO1
ENSG00000232893	AC019068.2	0.0265977	PDO1 KIT-KO >= PDO1
ENSG00000237628	RP11-522L3.4	0.0492462	PDO1 KIT-KO < PDO1
ENSG00000006534	ALDH3B1	0.0429384	PDO1 KIT-KO >= PDO1
ENSG00000187608	ISG15	0.04929	PDO1 KIT-KO < PDO1
ENSG00000042304	C2ORF83	0.026519	PDO1 KIT-KO >= PDO1
ENSG00000075223	SEMA3C	0.0402742	PDO1 KIT-KO >= PDO1
ENSG00000198959	TGM2	0.0464579	PDO1 KIT-KO >= PDO1
ENSG00000171497	PPID	0.0405733	PDO1 KIT-KO >= PDO1
ENSG00000171425	ZNF581	0.0491585	PDO1 KIT-KO >= PDO1
ENSG00000207590	MIR215	0.0492949	PDO1 KIT-KO < PDO1
ENSG00000167815	PRDX2	0.0455986	PDO1 KIT-KO >= PDO1
ENSG00000260032	LINC00657	0.0361742	PDO1 KIT-KO >= PDO1
ENSG00000197550	RP11-460N11.2	0.0493437	PDO1 KIT-KO < PDO1
ENSG00000233864	TTTY15	0.0435089	PDO1 KIT-KO >= PDO1
ENSG00000271560	KB-1410C5.4	0.0493926	PDO1 KIT-KO < PDO1
ENSG00000271430	RP3-368A4.5	0.0494168	PDO1 KIT-KO < PDO1
ENSG00000073578	SDHA	0.0430266	PDO1 KIT-KO >= PDO1
ENSG00000204262	COL5A2	0.0494296	PDO1 KIT-KO < PDO1
ENSG00000141570	CBX8	0.0494475	PDO1 KIT-KO < PDO1
ENSG00000044574	HSPA5	0.0434414	PDO1 KIT-KO >= PDO1
ENSG00000073849	ST6GAL1	0.0486069	PDO1 KIT-KO >= PDO1
ENSG00000116704	SLC35D1	0.0449888	PDO1 KIT-KO >= PDO1
ENSG00000125107	CNOT1	0.0323153	PDO1 KIT-KO >= PDO1
ENSG00000095397	DFNB31	0.0494495	PDO1 KIT-KO < PDO1
ENSG00000096696	DSP	0.0332566	PDO1 KIT-KO >= PDO1
ENSG00000088002	SULT2B1	0.0384706	PDO1 KIT-KO >= PDO1
ENSG00000075420	FNDC3B	0.047588	PDO1 KIT-KO >= PDO1
ENSG00000185198	PRSS57	0.0405978	PDO1 KIT-KO >= PDO1
ENSG00000152782	PANK1	0.0289614	PDO1 KIT-KO >= PDO1
ENSG00000163349	HIPK1	0.0494511	PDO1 KIT-KO < PDO1
ENSG00000249035	CTB-113P19.1	0.0264408	PDO1 KIT-KO >= PDO1
ENSG00000074755	ZZEF1	0.0302185	PDO1 KIT-KO >= PDO1
ENSG00000271207	RP11-475J5.5	0.0494655	PDO1 KIT-KO < PDO1
ENSG00000182903	ZNF721	0.0496993	PDO1 KIT-KO < PDO1
ENSG00000110719	TCIRG1	0.0498068	PDO1 KIT-KO < PDO1
ENSG00000011243	AKAP8L	0.0498136	PDO1 KIT-KO < PDO1
ENSG00000160712	IL6R	0.0400456	PDO1 KIT-KO >= PDO1
ENSG00000145309	CABS1	0.026363	PDO1 KIT-KO >= PDO1
ENSG00000169570	DTWD2	0.0404454	PDO1 KIT-KO >= PDO1
ENSG00000196260	SFTA2	0.0460136	PDO1 KIT-KO >= PDO1
ENSG00000175183	CSRP2	0.0498214	PDO1 KIT-KO < PDO1
ENSG00000164695	CHMP4C	0.0363134	PDO1 KIT-KO >= PDO1
ENSG00000241155	ARHGAP31-AS1	0.0262857	PDO1 KIT-KO >= PDO1
ENSG00000169242	EFNA1	0.0409711	PDO1 KIT-KO >= PDO1
ENSG00000225803	MRPS11P1	0.0262088	PDO1 KIT-KO >= PDO1
ENSG00000172238	ATOH1	0.049827	PDO1 KIT-KO < PDO1
ENSG00000184956	MUC6	0.0498373	PDO1 KIT-KO < PDO1

## Sheet: PDO2 vs PDO2 + KIT
Table S4. Differential gene expression analyses between KIT-negative and KIT-positive subcutaneous tumors
probeset	HUGO	Corrected-pvalue	Sublist
ENSG00000229503	AC092155.1	0.0102608	PDO2 < PDO2 + KIT
ENSG00000250742	RP11-834C11.4	0.0102894	PDO2 < PDO2 + KIT
ENSG00000173626	TRAPPC3L	0.0103181	PDO2 < PDO2 + KIT
ENSG00000214181	DDX6P2	0.0382353	PDO2 >= PDO2 + KIT
ENSG00000135222	CSN2	0.010347	PDO2 < PDO2 + KIT
ENSG00000230116	RP11-163G10.2	0.0103761	PDO2 < PDO2 + KIT
ENSG00000230993	RPL12P15	0.0104053	PDO2 < PDO2 + KIT
ENSG00000051341	POLQ	0.0489821	PDO2 >= PDO2 + KIT
ENSG00000198185	ZNF334	0.0104097	PDO2 < PDO2 + KIT
ENSG00000256683	ZNF350	0.0224894	PDO2 >= PDO2 + KIT
ENSG00000224349	RP11-462G2.2	0.044845	PDO2 >= PDO2 + KIT
ENSG00000219375	RP11-69L16.3	0.0447792	PDO2 >= PDO2 + KIT
ENSG00000014914	MTMR11	0.0444438	PDO2 >= PDO2 + KIT
ENSG00000166492	FAM86GP	0.0104347	PDO2 < PDO2 + KIT
ENSG00000243304	CTC-428G20.1	0.0104643	PDO2 < PDO2 + KIT
ENSG00000232672	RP4-706L14.2	0.0400608	PDO2 >= PDO2 + KIT
ENSG00000257885	RP11-474C8.4	0.010494	PDO2 < PDO2 + KIT
ENSG00000150627	WDR17	0.010506	PDO2 < PDO2 + KIT
ENSG00000258513	RP5-892G5.2	0.0105239	PDO2 < PDO2 + KIT
ENSG00000248466	RP11-640B6.1	0.0447136	PDO2 >= PDO2 + KIT
ENSG00000272479	RP11-301G7.1	0.0446483	PDO2 >= PDO2 + KIT
ENSG00000249844	OR7E43P	0.010554	PDO2 < PDO2 + KIT
ENSG00000165682	CLEC1B	0.0105842	PDO2 < PDO2 + KIT
ENSG00000236975	RP5-1065P14.2	0.0106146	PDO2 < PDO2 + KIT
ENSG00000231881	RP5-1120P11.3	0.0445831	PDO2 >= PDO2 + KIT
ENSG00000198563	DDX39B	0.0461222	PDO2 >= PDO2 + KIT
ENSG00000163568	AIM2	0.0106452	PDO2 < PDO2 + KIT
ENSG00000199575	SNORD114-1	0.0445181	PDO2 >= PDO2 + KIT
ENSG00000145642	FAM159B	0.010676	PDO2 < PDO2 + KIT
ENSG00000231690	LINC00574	0.0107069	PDO2 < PDO2 + KIT
ENSG00000232663	RP3-477M7.6	0.0444533	PDO2 >= PDO2 + KIT
ENSG00000120963	ZNF706	0.0458107	PDO2 >= PDO2 + KIT
ENSG00000258424	RP11-471B22.2	0.010738	PDO2 < PDO2 + KIT
ENSG00000134107	BHLHE40	0.0439779	PDO2 >= PDO2 + KIT
ENSG00000185304	RGPD2	0.0264627	PDO2 >= PDO2 + KIT
ENSG00000259402	RP11-30K9.4	0.0443887	PDO2 >= PDO2 + KIT
ENSG00000265752	RP11-403A21.1	0.0107693	PDO2 < PDO2 + KIT
ENSG00000175274	TP53I11	0.0241091	PDO2 >= PDO2 + KIT
ENSG00000182645	CCDC172	0.0107849	PDO2 < PDO2 + KIT
ENSG00000261618	RP11-79H23.3	0.0443243	PDO2 >= PDO2 + KIT
ENSG00000233432	RP11-344P13.3	0.0108008	PDO2 < PDO2 + KIT
ENSG00000179242	CDH4	0.0108325	PDO2 < PDO2 + KIT
ENSG00000228063	RP11-135J2.4	0.04426	PDO2 >= PDO2 + KIT
ENSG00000215148	PRSS41	0.044196	PDO2 >= PDO2 + KIT
ENSG00000172460	PRSS30P	0.0478222	PDO2 >= PDO2 + KIT
ENSG00000158428	CATIP	0.0108644	PDO2 < PDO2 + KIT
ENSG00000228711	AC004006.2	0.0441321	PDO2 >= PDO2 + KIT
ENSG00000105173	CCNE1	0.0216844	PDO2 >= PDO2 + KIT
ENSG00000233471	KRT18P62	0.0108964	PDO2 < PDO2 + KIT
ENSG00000180875	GREM2	0.0109286	PDO2 < PDO2 + KIT
ENSG00000188373	C10ORF99	0.0423798	PDO2 >= PDO2 + KIT
ENSG00000131941	RHPN2	0.0207823	PDO2 >= PDO2 + KIT
ENSG00000214535	RPS15AP1	0.0413666	PDO2 >= PDO2 + KIT
ENSG00000125170	DOK4	0.0465554	PDO2 >= PDO2 + KIT
ENSG00000237280	RP11-96C23.9	0.0440684	PDO2 >= PDO2 + KIT
ENSG00000259640	RP6-33F8.1	0.0440049	PDO2 >= PDO2 + KIT
ENSG00000213260	YWHAZP5	0.0109611	PDO2 < PDO2 + KIT
ENSG00000229637	PRAC2	0.0109937	PDO2 < PDO2 + KIT
ENSG00000260072	CTD-2313J23.1	0.0110265	PDO2 < PDO2 + KIT
ENSG00000237980	RP11-338C15.3	0.0110595	PDO2 < PDO2 + KIT
ENSG00000257781	RP11-110L15.1	0.0110927	PDO2 < PDO2 + KIT
ENSG00000205424	AL592528.1	0.0439416	PDO2 >= PDO2 + KIT
ENSG00000254536	RP11-108K14.8	0.0438785	PDO2 >= PDO2 + KIT
ENSG00000136573	BLK	0.0111262	PDO2 < PDO2 + KIT
ENSG00000233833	ETF1P3	0.0438155	PDO2 >= PDO2 + KIT
ENSG00000259469	RP11-227D13.4	0.038168	PDO2 >= PDO2 + KIT
ENSG00000230385	AC012507.4	0.0111598	PDO2 < PDO2 + KIT
ENSG00000065970	FOXJ2	0.0453539	PDO2 >= PDO2 + KIT
ENSG00000272065	U91328.20	0.0437528	PDO2 >= PDO2 + KIT
ENSG00000187323	DCC	0.0111936	PDO2 < PDO2 + KIT
ENSG00000006788	MYH13	0.0385453	PDO2 >= PDO2 + KIT
ENSG00000172977	KAT5	0.0451845	PDO2 >= PDO2 + KIT
ENSG00000232766	AC098614.3	0.0112276	PDO2 < PDO2 + KIT
ENSG00000234551	RP11-123H22.1	0.0112618	PDO2 < PDO2 + KIT
ENSG00000177627	C12ORF54	0.0112963	PDO2 < PDO2 + KIT
ENSG00000117676	RPS6KA1	0.0385608	PDO2 >= PDO2 + KIT
ENSG00000170345	FOS	0.0144202	PDO2 >= PDO2 + KIT
ENSG00000253146	CIR1P1	0.0113309	PDO2 < PDO2 + KIT
ENSG00000225963	AC009950.2	0.0113658	PDO2 < PDO2 + KIT
ENSG00000135451	TROAP	0.0446042	PDO2 >= PDO2 + KIT
ENSG00000174418	RPL35P9	0.0114009	PDO2 < PDO2 + KIT
ENSG00000176754	LINC00303	0.0114362	PDO2 < PDO2 + KIT
ENSG00000201136	RNU6-353P	0.0436902	PDO2 >= PDO2 + KIT
ENSG00000257941	RP11-290L1.4	0.0114717	PDO2 < PDO2 + KIT
ENSG00000213471	TTLL13P	0.0115074	PDO2 < PDO2 + KIT
ENSG00000237264	FTH1P11	0.0115434	PDO2 < PDO2 + KIT
ENSG00000136011	STAB2	0.0115796	PDO2 < PDO2 + KIT
ENSG00000236844	AC091633.2	0.0445738	PDO2 >= PDO2 + KIT
ENSG00000183324	REC114	0.011616	PDO2 < PDO2 + KIT
ENSG00000231645	AC025627.9	0.0436277	PDO2 >= PDO2 + KIT
ENSG00000242329	RP11-59H1.1	0.0435655	PDO2 >= PDO2 + KIT
ENSG00000203434	RP11-163F15.1	0.0116526	PDO2 < PDO2 + KIT
ENSG00000268309	CTD-3222D19.11	0.0116895	PDO2 < PDO2 + KIT
ENSG00000167702	KIFC2	0.0283224	PDO2 >= PDO2 + KIT
ENSG00000258798	RP11-895M11.3	0.0117266	PDO2 < PDO2 + KIT
ENSG00000255293	RP11-787P24.1	0.011764	PDO2 < PDO2 + KIT
ENSG00000164334	FAM170A	0.0118015	PDO2 < PDO2 + KIT
ENSG00000244578	RP11-548O1.3	0.0118394	PDO2 < PDO2 + KIT
ENSG00000253219	KRT18P41	0.0118774	PDO2 < PDO2 + KIT
ENSG00000176571	CNBD1	0.0119158	PDO2 < PDO2 + KIT
ENSG00000213310	CYCSP19	0.0119543	PDO2 < PDO2 + KIT
ENSG00000168621	GDNF	0.0119931	PDO2 < PDO2 + KIT
ENSG00000199226	RNU6-50P	0.0435034	PDO2 >= PDO2 + KIT
ENSG00000004139	SARM1	0.025198	PDO2 >= PDO2 + KIT
ENSG00000258112	RP11-404O18.1	0.0120322	PDO2 < PDO2 + KIT
ENSG00000260019	RP11-218F4.1	0.0120715	PDO2 < PDO2 + KIT
ENSG00000232895	RP4-543J13.1	0.0121111	PDO2 < PDO2 + KIT
ENSG00000242516	LINC00960	0.0121509	PDO2 < PDO2 + KIT
ENSG00000261433	CTC-297N7.1	0.0434416	PDO2 >= PDO2 + KIT
ENSG00000187553	CYP26C1	0.012191	PDO2 < PDO2 + KIT
ENSG00000233419	RP4-781L3.1	0.0122314	PDO2 < PDO2 + KIT
ENSG00000009709	PAX7	0.012272	PDO2 < PDO2 + KIT
ENSG00000270870	GS1-531I17.2	0.0417858	PDO2 >= PDO2 + KIT
ENSG00000229586	RP11-434D2.6	0.0123129	PDO2 < PDO2 + KIT
ENSG00000230199	RP11-331N16.1	0.0123541	PDO2 < PDO2 + KIT
ENSG00000176136	MC5R	0.0381009	PDO2 >= PDO2 + KIT
ENSG00000168530	MYL1	0.0149502	PDO2 >= PDO2 + KIT
ENSG00000228022	HCG20	0.0123956	PDO2 < PDO2 + KIT
ENSG00000230659	RP11-466F5.9	0.0124373	PDO2 < PDO2 + KIT
ENSG00000180105	AC017081.2	0.0380341	PDO2 >= PDO2 + KIT
ENSG00000102409	BEX4	0.0124547	PDO2 < PDO2 + KIT
ENSG00000237631	RP11-72B4.2	0.0124793	PDO2 < PDO2 + KIT
ENSG00000229360	PPP1R2P5	0.0125216	PDO2 < PDO2 + KIT
ENSG00000241411	RP11-192C21.1	0.0446984	PDO2 >= PDO2 + KIT
ENSG00000214254	AC136896.2	0.0125642	PDO2 < PDO2 + KIT
ENSG00000261319	RP11-279O17.1	0.0126071	PDO2 < PDO2 + KIT
ENSG00000166748	AGBL1	0.0126503	PDO2 < PDO2 + KIT
ENSG00000171617	ENC1	0.0231161	PDO2 >= PDO2 + KIT
ENSG00000225170	RP5-828K20.1	0.0126938	PDO2 < PDO2 + KIT
ENSG00000234654	RP11-782C8.8	0.0433799	PDO2 >= PDO2 + KIT
ENSG00000183921	SDR42E2	0.0433183	PDO2 >= PDO2 + KIT
ENSG00000248864	RP11-348J24.1	0.0379675	PDO2 >= PDO2 + KIT
ENSG00000228963	OR7E93P	0.043257	PDO2 >= PDO2 + KIT
ENSG00000270163	RP11-1085N6.6	0.0127375	PDO2 < PDO2 + KIT
ENSG00000079616	KIF22	0.0270955	PDO2 >= PDO2 + KIT
ENSG00000162068	NTN3	0.0127816	PDO2 < PDO2 + KIT
ENSG00000198099	ADH4	0.0431958	PDO2 >= PDO2 + KIT
ENSG00000227777	RP4-738P11.3	0.012826	PDO2 < PDO2 + KIT
ENSG00000238221	RP11-69L16.4	0.0128707	PDO2 < PDO2 + KIT
ENSG00000124614	RPS10	0.0376976	PDO2 >= PDO2 + KIT
ENSG00000197701	ZNF595	0.0128792	PDO2 < PDO2 + KIT
ENSG00000226846	LINC00348	0.0129157	PDO2 < PDO2 + KIT
ENSG00000226307	HNRNPDLP1	0.012961	PDO2 < PDO2 + KIT
ENSG00000224530	PPIAP10	0.0431348	PDO2 >= PDO2 + KIT
ENSG00000213397	HAUS7	0.0400996	PDO2 >= PDO2 + KIT
ENSG00000135346	CGA	0.0130066	PDO2 < PDO2 + KIT
ENSG00000240531	RPL21P123	0.0430739	PDO2 >= PDO2 + KIT
ENSG00000261083	RP11-93I21.3	0.0130526	PDO2 < PDO2 + KIT
ENSG00000228075	BOD1L2	0.0130989	PDO2 < PDO2 + KIT
ENSG00000256540	RP11-598F7.6	0.0131455	PDO2 < PDO2 + KIT
ENSG00000167644	C19ORF33	0.0417147	PDO2 >= PDO2 + KIT
ENSG00000261278	RP11-430C1.2	0.0131924	PDO2 < PDO2 + KIT
ENSG00000164746	C7ORF57	0.0430133	PDO2 >= PDO2 + KIT
ENSG00000237291	RP11-782C8.4	0.0429528	PDO2 >= PDO2 + KIT
ENSG00000223368	RP11-401G5.1	0.0132397	PDO2 < PDO2 + KIT
ENSG00000215198	RP11-182N22.7	0.0132874	PDO2 < PDO2 + KIT
ENSG00000115414	FN1	0.0270056	PDO2 >= PDO2 + KIT
ENSG00000237721	AF064858.11	0.0428218	PDO2 >= PDO2 + KIT
ENSG00000130956	HABP4	0.0133114	PDO2 < PDO2 + KIT
ENSG00000236797	SPA17P1	0.0133353	PDO2 < PDO2 + KIT
ENSG00000176177	ENTHD1	0.0133447	PDO2 < PDO2 + KIT
ENSG00000218976	RP11-528A10.1	0.0133836	PDO2 < PDO2 + KIT
ENSG00000251062	CTD-2218G20.1	0.0134323	PDO2 < PDO2 + KIT
ENSG00000151655	ITIH2	0.0134813	PDO2 < PDO2 + KIT
ENSG00000204174	NPY4R	0.0404974	PDO2 >= PDO2 + KIT
ENSG00000240068	RPL21P42	0.0135307	PDO2 < PDO2 + KIT
ENSG00000234962	LINC00700	0.0135805	PDO2 < PDO2 + KIT
ENSG00000269971	RP3-426I6.5	0.0136306	PDO2 < PDO2 + KIT
ENSG00000234457	AC006960.5	0.013681	PDO2 < PDO2 + KIT
ENSG00000185022	MAFF	0.0195731	PDO2 >= PDO2 + KIT
ENSG00000169908	TM4SF1	0.0168077	PDO2 >= PDO2 + KIT
ENSG00000171448	ZBTB26	0.037784	PDO2 >= PDO2 + KIT
ENSG00000120337	TNFSF18	0.0137319	PDO2 < PDO2 + KIT
ENSG00000115705	TPO	0.0137812	PDO2 < PDO2 + KIT
ENSG00000109738	GLRB	0.0137831	PDO2 < PDO2 + KIT
ENSG00000246084	CTD-2506J14.1	0.0138348	PDO2 < PDO2 + KIT
ENSG00000259682	RP11-702L15.4	0.0428924	PDO2 >= PDO2 + KIT
ENSG00000201581	RN7SKP78	0.0428323	PDO2 >= PDO2 + KIT
ENSG00000255094	RP11-406D1.2	0.0138868	PDO2 < PDO2 + KIT
ENSG00000205409	OR52E6	0.0139392	PDO2 < PDO2 + KIT
ENSG00000225697	SLC26A6	0.048446	PDO2 >= PDO2 + KIT
ENSG00000177875	CCDC184	0.013992	PDO2 < PDO2 + KIT
ENSG00000238129	RP3-410C9.2	0.0140034	PDO2 < PDO2 + KIT
ENSG00000225554	RP11-527D7.1	0.0140452	PDO2 < PDO2 + KIT
ENSG00000200731	RNU1-124P	0.0140988	PDO2 < PDO2 + KIT
ENSG00000184148	SPRR4	0.0427723	PDO2 >= PDO2 + KIT
ENSG00000229014	RPL30P13	0.0427125	PDO2 >= PDO2 + KIT
ENSG00000087916	SLC6A14	0.0368584	PDO2 >= PDO2 + KIT
ENSG00000163406	SLC15A2	0.014116	PDO2 < PDO2 + KIT
ENSG00000214212	C19ORF38	0.0141528	PDO2 < PDO2 + KIT
ENSG00000181656	GPR88	0.0142072	PDO2 < PDO2 + KIT
ENSG00000251752	RNU4-29P	0.0426528	PDO2 >= PDO2 + KIT
ENSG00000214821	HMGB1P4	0.0142621	PDO2 < PDO2 + KIT
ENSG00000248221	STX18-IT1	0.0143174	PDO2 < PDO2 + KIT
ENSG00000231689	LINC01090	0.0425933	PDO2 >= PDO2 + KIT
ENSG00000176945	MUC20	0.02438	PDO2 >= PDO2 + KIT
ENSG00000177051	FBXO46	0.0243407	PDO2 >= PDO2 + KIT
ENSG00000235816	PRELID1P3	0.0143731	PDO2 < PDO2 + KIT
ENSG00000207003	RNU6-611P	0.0379011	PDO2 >= PDO2 + KIT
ENSG00000240405	RP11-460N16.1	0.0144292	PDO2 < PDO2 + KIT
ENSG00000132446	FTHL17	0.0144393	PDO2 < PDO2 + KIT
ENSG00000273309	AC004410.3	0.0436167	PDO2 >= PDO2 + KIT
ENSG00000089356	FXYD3	0.0286991	PDO2 >= PDO2 + KIT
ENSG00000147381	MAGEA4	0.0144633	PDO2 < PDO2 + KIT
ENSG00000207642	MIR571	0.042534	PDO2 >= PDO2 + KIT
ENSG00000215088	RPS5P3	0.0144858	PDO2 < PDO2 + KIT
ENSG00000100290	BIK	0.0484764	PDO2 >= PDO2 + KIT
ENSG00000212829	RPS26P3	0.0424749	PDO2 >= PDO2 + KIT
ENSG00000006210	CX3CL1	0.0396593	PDO2 >= PDO2 + KIT
ENSG00000259438	CTD-2650P22.1	0.0145428	PDO2 < PDO2 + KIT
ENSG00000223356	RP11-66D17.5	0.0146003	PDO2 < PDO2 + KIT
ENSG00000180861	LINC01559	0.0407424	PDO2 >= PDO2 + KIT
ENSG00000251172	RP11-529P9.1	0.0424159	PDO2 >= PDO2 + KIT
ENSG00000197727	AL022341.1	0.042357	PDO2 >= PDO2 + KIT
ENSG00000164251	F2RL1	0.0289721	PDO2 >= PDO2 + KIT
ENSG00000273325	RP1-90G24.11	0.0146583	PDO2 < PDO2 + KIT
ENSG00000165694	FRMD7	0.0147167	PDO2 < PDO2 + KIT
ENSG00000188483	IER5L	0.0380345	PDO2 >= PDO2 + KIT
ENSG00000264520	RP4-777O23.2	0.0422984	PDO2 >= PDO2 + KIT
ENSG00000163352	LENEP	0.0147755	PDO2 < PDO2 + KIT
ENSG00000239797	RPL21P39	0.0422399	PDO2 >= PDO2 + KIT
ENSG00000213117	RP3-352A20.1	0.037835	PDO2 >= PDO2 + KIT
ENSG00000232684	ATP11A-AS1	0.0148349	PDO2 < PDO2 + KIT
ENSG00000070404	FSTL3	0.0157481	PDO2 >= PDO2 + KIT
ENSG00000229807	XIST	0.0487895	PDO2 >= PDO2 + KIT
ENSG00000237864	LINC00322	0.0148947	PDO2 < PDO2 + KIT
ENSG00000198786	MT-ND5	0.048942	PDO2 >= PDO2 + KIT
ENSG00000215644	GCGR	0.014955	PDO2 < PDO2 + KIT
ENSG00000176320	RP11-404O13.5	0.0421815	PDO2 >= PDO2 + KIT
ENSG00000013588	GPRC5A	0.0433938	PDO2 >= PDO2 + KIT
ENSG00000174547	MRPL11	0.0416293	PDO2 >= PDO2 + KIT
ENSG00000234723	AC092421.1	0.0150158	PDO2 < PDO2 + KIT
ENSG00000118113	MMP8	0.0150771	PDO2 < PDO2 + KIT
ENSG00000267190	AC002314.4	0.0151389	PDO2 < PDO2 + KIT
ENSG00000267879	CTB-147C22.9	0.0152012	PDO2 < PDO2 + KIT
ENSG00000164946	FREM1	0.0152103	PDO2 < PDO2 + KIT
ENSG00000239291	RP5-867C24.1	0.0421233	PDO2 >= PDO2 + KIT
ENSG00000117394	SLC2A1	0.0124211	PDO2 >= PDO2 + KIT
ENSG00000248489	CTD-2007H13.3	0.015264	PDO2 < PDO2 + KIT
ENSG00000224309	ANKRD30BP2	0.0153273	PDO2 < PDO2 + KIT
ENSG00000005810	MYCBP2	0.0153469	PDO2 < PDO2 + KIT
ENSG00000259254	CTD-2339L15.3	0.0420653	PDO2 >= PDO2 + KIT
ENSG00000206573	THUMPD3-AS1	0.037468	PDO2 >= PDO2 + KIT
ENSG00000265843	LINC01029	0.015359	PDO2 < PDO2 + KIT
ENSG00000254991	RP13-631K18.3	0.0420075	PDO2 >= PDO2 + KIT
ENSG00000146477	SLC22A3	0.0153631	PDO2 < PDO2 + KIT
ENSG00000231242	RP11-87H9.3	0.0153912	PDO2 < PDO2 + KIT
ENSG00000034971	MYOC	0.037769	PDO2 >= PDO2 + KIT
ENSG00000118308	LRMP	0.0154063	PDO2 < PDO2 + KIT
ENSG00000230899	MAGEA8-AS1	0.0154556	PDO2 < PDO2 + KIT
ENSG00000119919	NKX2-3	0.0155205	PDO2 < PDO2 + KIT
ENSG00000243007	RP11-106M3.1	0.015586	PDO2 < PDO2 + KIT
ENSG00000232871	SEC1P	0.0419498	PDO2 >= PDO2 + KIT
ENSG00000058668	ATP2B4	0.0151782	PDO2 >= PDO2 + KIT
ENSG00000262488	RP11-876N24.1	0.0418922	PDO2 >= PDO2 + KIT
ENSG00000248693	CTD-2023M8.1	0.0418348	PDO2 >= PDO2 + KIT
ENSG00000214281	HMGN2P39	0.015652	PDO2 < PDO2 + KIT
ENSG00000204787	REG1P	0.0157187	PDO2 < PDO2 + KIT
ENSG00000254871	RP11-702F3.2	0.0417776	PDO2 >= PDO2 + KIT
ENSG00000228421	AC005013.5	0.0417205	PDO2 >= PDO2 + KIT
ENSG00000196408	NOXO1	0.0472923	PDO2 >= PDO2 + KIT
ENSG00000108848	LUC7L3	0.0318329	PDO2 >= PDO2 + KIT
ENSG00000253583	RP11-573J24.1	0.0157858	PDO2 < PDO2 + KIT
ENSG00000200558	RNA5SP429	0.0158536	PDO2 < PDO2 + KIT
ENSG00000225358	MIPEPP1	0.0416636	PDO2 >= PDO2 + KIT
ENSG00000213527	RP11-591L14.1	0.0416068	PDO2 >= PDO2 + KIT
ENSG00000187690	CXORF67	0.0158908	PDO2 < PDO2 + KIT
ENSG00000186352	ANKRD37	0.0485284	PDO2 >= PDO2 + KIT
ENSG00000166169	POLL	0.0198073	PDO2 >= PDO2 + KIT
ENSG00000240820	RN7SL695P	0.0159219	PDO2 < PDO2 + KIT
ENSG00000102287	GABRE	0.0371801	PDO2 >= PDO2 + KIT
ENSG00000120215	MLANA	0.0159908	PDO2 < PDO2 + KIT
ENSG00000104419	NDRG1	0.0252088	PDO2 >= PDO2 + KIT
ENSG00000259609	RP11-342A23.1	0.0160604	PDO2 < PDO2 + KIT
ENSG00000253868	FER1L6-AS2	0.0161305	PDO2 < PDO2 + KIT
ENSG00000211899	IGHM	0.0161503	PDO2 < PDO2 + KIT
ENSG00000141316	SPACA3	0.0162012	PDO2 < PDO2 + KIT
ENSG00000250306	CTC-498M16.3	0.0162726	PDO2 < PDO2 + KIT
ENSG00000163586	FABP1	0.0151254	PDO2 >= PDO2 + KIT
ENSG00000188388	GOLGA6L3	0.0163446	PDO2 < PDO2 + KIT
ENSG00000267573	KRT8P5	0.0415502	PDO2 >= PDO2 + KIT
ENSG00000137819	PAQR5	0.0407532	PDO2 >= PDO2 + KIT
ENSG00000189409	MMP23B	0.0164173	PDO2 < PDO2 + KIT
ENSG00000152455	SUV39H2	0.0465308	PDO2 >= PDO2 + KIT
ENSG00000133800	LYVE1	0.0414938	PDO2 >= PDO2 + KIT
ENSG00000265282	RP11-269G24.4	0.0164906	PDO2 < PDO2 + KIT
ENSG00000198858	R3HDM4	0.0409866	PDO2 >= PDO2 + KIT
ENSG00000235122	RP3-417L20.4	0.0165645	PDO2 < PDO2 + KIT
ENSG00000249876	CTC-563A5.4	0.0166391	PDO2 < PDO2 + KIT
ENSG00000229246	RP11-521J24.1	0.0167144	PDO2 < PDO2 + KIT
ENSG00000167210	LOXHD1	0.0167904	PDO2 < PDO2 + KIT
ENSG00000135749	PCNXL2	0.0303378	PDO2 >= PDO2 + KIT
ENSG00000211750	TRBV24-1	0.016867	PDO2 < PDO2 + KIT
ENSG00000126709	IFI6	0.0168884	PDO2 < PDO2 + KIT
ENSG00000229001	ACTBP14	0.0169444	PDO2 < PDO2 + KIT
ENSG00000112214	FHL5	0.0170225	PDO2 < PDO2 + KIT
ENSG00000162344	FGF19	0.0170396	PDO2 < PDO2 + KIT
ENSG00000259696	RP11-126F18.2	0.0171013	PDO2 < PDO2 + KIT
ENSG00000234564	HSPA8P20	0.0414375	PDO2 >= PDO2 + KIT
ENSG00000214826	DDX12P	0.0433213	PDO2 >= PDO2 + KIT
ENSG00000269364	CTC-457E21.2	0.0171809	PDO2 < PDO2 + KIT
ENSG00000242308	RP11-572C15.3	0.0172611	PDO2 < PDO2 + KIT
ENSG00000251633	GYG1P1	0.0413813	PDO2 >= PDO2 + KIT
ENSG00000241544	RP11-6F2.5	0.0173422	PDO2 < PDO2 + KIT
ENSG00000122884	P4HA1	0.0229966	PDO2 >= PDO2 + KIT
ENSG00000233117	LINC00702	0.017424	PDO2 < PDO2 + KIT
ENSG00000213347	MXD3	0.0320198	PDO2 >= PDO2 + KIT
ENSG00000204403	CASP12	0.0175066	PDO2 < PDO2 + KIT
ENSG00000251985	RNU6-1161P	0.0175899	PDO2 < PDO2 + KIT
ENSG00000261544	RP11-16E23.3	0.0377034	PDO2 >= PDO2 + KIT
ENSG00000273442	AC006946.17	0.0176741	PDO2 < PDO2 + KIT
ENSG00000080644	CHRNA3	0.0177294	PDO2 < PDO2 + KIT
ENSG00000181035	SLC25A42	0.0254647	PDO2 >= PDO2 + KIT
ENSG00000092841	MYL6	0.0360266	PDO2 >= PDO2 + KIT
ENSG00000233975	RP11-288L9.1	0.0177591	PDO2 < PDO2 + KIT
ENSG00000196388	INCA1	0.0396346	PDO2 >= PDO2 + KIT
ENSG00000266830	CTD-2008P7.8	0.0178448	PDO2 < PDO2 + KIT
ENSG00000262651	RP11-164N20.2	0.0179315	PDO2 < PDO2 + KIT
ENSG00000253503	RP11-653B10.1	0.0180189	PDO2 < PDO2 + KIT
ENSG00000259536	RP11-111A22.1	0.0181073	PDO2 < PDO2 + KIT
ENSG00000013583	HEBP1	0.0434389	PDO2 >= PDO2 + KIT
ENSG00000223692	DIP2A-IT1	0.0181965	PDO2 < PDO2 + KIT
ENSG00000248099	INSL3	0.0413253	PDO2 >= PDO2 + KIT
ENSG00000235544	RPS11P1	0.0412695	PDO2 >= PDO2 + KIT
ENSG00000257264	MIR3179-1	0.0182866	PDO2 < PDO2 + KIT
ENSG00000231728	LL0XNC01-116E7.2	0.0183775	PDO2 < PDO2 + KIT
ENSG00000224976	PARP4P2	0.0412138	PDO2 >= PDO2 + KIT
ENSG00000267589	CTC-232P5.4	0.0411582	PDO2 >= PDO2 + KIT
ENSG00000232241	DYNLT3P1	0.0411029	PDO2 >= PDO2 + KIT
ENSG00000229427	ANKRD26P4	0.0410476	PDO2 >= PDO2 + KIT
ENSG00000267113	AF038458.4	0.0184694	PDO2 < PDO2 + KIT
ENSG00000175003	SLC22A1	0.0416747	PDO2 >= PDO2 + KIT
ENSG00000090863	GLG1	0.0184728	PDO2 < PDO2 + KIT
ENSG00000175161	CADM2	0.0185622	PDO2 < PDO2 + KIT
ENSG00000148482	SLC39A12	0.018656	PDO2 < PDO2 + KIT
ENSG00000258732	RP11-603B24.1	0.0187507	PDO2 < PDO2 + KIT
ENSG00000272302	BX004987.1	0.0188463	PDO2 < PDO2 + KIT
ENSG00000006025	OSBPL7	0.0451453	PDO2 >= PDO2 + KIT
ENSG00000225191	RP11-97C18.1	0.018943	PDO2 < PDO2 + KIT
ENSG00000265717	RP11-94B19.7	0.0190406	PDO2 < PDO2 + KIT
ENSG00000185101	ANO9	0.0413711	PDO2 >= PDO2 + KIT
ENSG00000271253	CTD-2320J21.1	0.0191393	PDO2 < PDO2 + KIT
ENSG00000132465	JCHAIN	0.019239	PDO2 < PDO2 + KIT
ENSG00000235574	AC073150.6	0.0193397	PDO2 < PDO2 + KIT
ENSG00000059573	ALDH18A1	0.0422529	PDO2 >= PDO2 + KIT
ENSG00000272625	RP11-737O24.5	0.0194415	PDO2 < PDO2 + KIT
ENSG00000197903	HIST1H2BK	0.0194845	PDO2 < PDO2 + KIT
ENSG00000251676	RP11-614F17.2	0.0195444	PDO2 < PDO2 + KIT
ENSG00000131981	LGALS3	0.0271791	PDO2 >= PDO2 + KIT
ENSG00000266964	FXYD1	0.0409925	PDO2 >= PDO2 + KIT
ENSG00000269072	CTD-3187F8.14	0.0196483	PDO2 < PDO2 + KIT
ENSG00000228238	GS1-304P7.2	0.0197534	PDO2 < PDO2 + KIT
ENSG00000172915	NBEA	0.0198468	PDO2 < PDO2 + KIT
ENSG00000148303	RPL7A	0.0375552	PDO2 >= PDO2 + KIT
ENSG00000108511	HOXB6	0.0407462	PDO2 >= PDO2 + KIT
ENSG00000259445	RP11-276M12.1	0.0198596	PDO2 < PDO2 + KIT
ENSG00000224659	GAGE12J	0.0198604	PDO2 < PDO2 + KIT
ENSG00000174839	DENND6A	0.0198882	PDO2 < PDO2 + KIT
ENSG00000041515	MYO16	0.0409376	PDO2 >= PDO2 + KIT
ENSG00000166558	SLC38A8	0.0376379	PDO2 >= PDO2 + KIT
ENSG00000187173	LCE2A	0.0199669	PDO2 < PDO2 + KIT
ENSG00000167633	KIR3DL1	0.0200619	PDO2 < PDO2 + KIT
ENSG00000178206	CYP4F31P	0.0200755	PDO2 < PDO2 + KIT
ENSG00000115263	GCG	0.0201567	PDO2 < PDO2 + KIT
ENSG00000228314	CYP4F29P	0.0201852	PDO2 < PDO2 + KIT
ENSG00000163508	EOMES	0.0408828	PDO2 >= PDO2 + KIT
ENSG00000242520	MAGEA5	0.0201996	PDO2 < PDO2 + KIT
ENSG00000211580	MIR769	0.0408281	PDO2 >= PDO2 + KIT
ENSG00000268758	ADGRE4P	0.0202961	PDO2 < PDO2 + KIT
ENSG00000170356	OR2A20P	0.0407736	PDO2 >= PDO2 + KIT
ENSG00000272864	RP11-17E13.2	0.0204082	PDO2 < PDO2 + KIT
ENSG00000124942	AHNAK	0.0380072	PDO2 >= PDO2 + KIT
ENSG00000260579	RP11-382A20.2	0.0205216	PDO2 < PDO2 + KIT
ENSG00000273245	RP11-434P11.2	0.0375727	PDO2 >= PDO2 + KIT
ENSG00000169164	RP11-167P23.2	0.0206362	PDO2 < PDO2 + KIT
ENSG00000138079	SLC3A1	0.0464915	PDO2 >= PDO2 + KIT
ENSG00000138650	PCDH10	0.0207522	PDO2 < PDO2 + KIT
ENSG00000253379	RP11-1102P16.1	0.0208694	PDO2 < PDO2 + KIT
ENSG00000129521	EGLN3	0.0489955	PDO2 >= PDO2 + KIT
ENSG00000131849	ZNF132	0.020988	PDO2 < PDO2 + KIT
ENSG00000068985	PAGE1	0.0210089	PDO2 < PDO2 + KIT
ENSG00000226498	RP11-182B22.2	0.0211079	PDO2 < PDO2 + KIT
ENSG00000170323	FABP4	0.0197661	PDO2 >= PDO2 + KIT
ENSG00000267756	RP11-411B10.4	0.0407192	PDO2 >= PDO2 + KIT
ENSG00000132164	SLC6A11	0.0212292	PDO2 < PDO2 + KIT
ENSG00000204897	KRT25	0.0213519	PDO2 < PDO2 + KIT
ENSG00000240403	KIR3DL2	0.0214682	PDO2 < PDO2 + KIT
ENSG00000135363	LMO2	0.0214713	PDO2 < PDO2 + KIT
ENSG00000151704	KCNJ1	0.0214761	PDO2 < PDO2 + KIT
ENSG00000205642	VCX3B	0.0215431	PDO2 < PDO2 + KIT
ENSG00000004478	FKBP4	0.0215683	PDO2 < PDO2 + KIT
ENSG00000228955	RP11-452J6.2	0.0216017	PDO2 < PDO2 + KIT
ENSG00000157601	MX1	0.0216186	PDO2 < PDO2 + KIT
ENSG00000243981	RP11-368M16.3	0.0217287	PDO2 < PDO2 + KIT
ENSG00000265033	RN7SL262P	0.0218573	PDO2 < PDO2 + KIT
ENSG00000219941	KRT18P50	0.040665	PDO2 >= PDO2 + KIT
ENSG00000265402	RSL24D1P9	0.0406109	PDO2 >= PDO2 + KIT
ENSG00000245330	KB-1471A8.1	0.0219874	PDO2 < PDO2 + KIT
ENSG00000222024	AC004945.1	0.0221191	PDO2 < PDO2 + KIT
ENSG00000154930	ACSS1	0.0370365	PDO2 >= PDO2 + KIT
ENSG00000224630	RP1-169P22.2	0.0222523	PDO2 < PDO2 + KIT
ENSG00000116830	TTF2	0.0326302	PDO2 >= PDO2 + KIT
ENSG00000198883	PNMA5	0.0223278	PDO2 < PDO2 + KIT
ENSG00000233521	RP5-1172A22.1	0.0223872	PDO2 < PDO2 + KIT
ENSG00000164818	DNAAF5	0.022507	PDO2 < PDO2 + KIT
ENSG00000267541	RP11-380M21.2	0.040557	PDO2 >= PDO2 + KIT
ENSG00000233590	RP11-153K11.3	0.0225237	PDO2 < PDO2 + KIT
ENSG00000233676	FDPSP6	0.0226619	PDO2 < PDO2 + KIT
ENSG00000254897	RP11-482L11.1	0.0228017	PDO2 < PDO2 + KIT
ENSG00000091136	LAMB1	0.0228261	PDO2 < PDO2 + KIT
ENSG00000174093	RP11-1407O15.2	0.0490593	PDO2 >= PDO2 + KIT
ENSG00000101888	NXT2	0.0228507	PDO2 < PDO2 + KIT
ENSG00000165949	IFI27	0.0229383	PDO2 < PDO2 + KIT
ENSG00000239665	RP11-295P9.3	0.0446799	PDO2 >= PDO2 + KIT
ENSG00000207650	MIR570	0.0324249	PDO2 >= PDO2 + KIT
ENSG00000244187	TMEM141	0.0470963	PDO2 >= PDO2 + KIT
ENSG00000108465	CDK5RAP3	0.0423097	PDO2 >= PDO2 + KIT
ENSG00000217379	RP11-254A17.1	0.0405032	PDO2 >= PDO2 + KIT
ENSG00000165637	VDAC2	0.0149349	PDO2 >= PDO2 + KIT
ENSG00000197183	NOL4L	0.040826	PDO2 >= PDO2 + KIT
ENSG00000270945	HSPE1P7	0.0229434	PDO2 < PDO2 + KIT
ENSG00000237940	AC093642.3	0.016174	PDO2 >= PDO2 + KIT
ENSG00000233887	ERVW-2	0.022987	PDO2 < PDO2 + KIT
ENSG00000251739	RNU6-1053P	0.0404496	PDO2 >= PDO2 + KIT
ENSG00000173511	VEGFB	0.0366048	PDO2 >= PDO2 + KIT
ENSG00000235538	RP1-230L10.1	0.0230868	PDO2 < PDO2 + KIT
ENSG00000229901	RP11-399E6.4	0.0375077	PDO2 >= PDO2 + KIT
ENSG00000226332	RP11-157P1.4	0.0499788	PDO2 >= PDO2 + KIT
ENSG00000243250	RPS6P16	0.0403961	PDO2 >= PDO2 + KIT
ENSG00000259818	RP5-1024G6.7	0.0403427	PDO2 >= PDO2 + KIT
ENSG00000175548	ALG10B	0.0231408	PDO2 < PDO2 + KIT
ENSG00000196767	POU3F4	0.023232	PDO2 < PDO2 + KIT
ENSG00000235151	AC114730.2	0.023379	PDO2 < PDO2 + KIT
ENSG00000065618	COL17A1	0.0461934	PDO2 >= PDO2 + KIT
ENSG00000075426	FOSL2	0.0489175	PDO2 >= PDO2 + KIT
ENSG00000122085	MTERF4	0.0141414	PDO2 >= PDO2 + KIT
ENSG00000266946	MRPL37P1	0.0374429	PDO2 >= PDO2 + KIT
ENSG00000151240	DIP2C	0.0234876	PDO2 < PDO2 + KIT
ENSG00000186104	CYP2R1	0.0188452	PDO2 >= PDO2 + KIT
ENSG00000183434	TFDP3	0.0235279	PDO2 < PDO2 + KIT
ENSG00000198216	CACNA1E	0.0177609	PDO2 >= PDO2 + KIT
ENSG00000234601	CHRM3-AS1	0.0236787	PDO2 < PDO2 + KIT
ENSG00000229101	TCEB1P20	0.0238315	PDO2 < PDO2 + KIT
ENSG00000236297	RP11-175P19.2	0.0239863	PDO2 < PDO2 + KIT
ENSG00000249996	RP11-359P5.1	0.024143	PDO2 < PDO2 + KIT
ENSG00000115355	CCDC88A	0.0242374	PDO2 < PDO2 + KIT
ENSG00000143119	CD53	0.0242729	PDO2 < PDO2 + KIT
ENSG00000259831	LINC00567	0.0243019	PDO2 < PDO2 + KIT
ENSG00000214087	ARL16	0.0341974	PDO2 >= PDO2 + KIT
ENSG00000127580	WDR24	0.0244034	PDO2 < PDO2 + KIT
ENSG00000269274	AC078899.3	0.0402895	PDO2 >= PDO2 + KIT
ENSG00000250259	RP11-460I19.2	0.0402364	PDO2 >= PDO2 + KIT
ENSG00000227200	RP11-121A14.3	0.0401834	PDO2 >= PDO2 + KIT
ENSG00000121351	IAPP	0.0401306	PDO2 >= PDO2 + KIT
ENSG00000243287	RPS17P14	0.040078	PDO2 >= PDO2 + KIT
ENSG00000165383	LRRC18	0.0244628	PDO2 < PDO2 + KIT
ENSG00000227262	HCG4B	0.0400255	PDO2 >= PDO2 + KIT
ENSG00000250681	RP3-368B9.2	0.0246259	PDO2 < PDO2 + KIT
ENSG00000258590	NBEAP1	0.0247537	PDO2 < PDO2 + KIT
ENSG00000250804	RP11-747H12.3	0.0247912	PDO2 < PDO2 + KIT
ENSG00000046774	MAGEC2	0.0247973	PDO2 < PDO2 + KIT
ENSG00000163453	IGFBP7	0.0248668	PDO2 < PDO2 + KIT
ENSG00000176723	ZNF843	0.0248803	PDO2 < PDO2 + KIT
ENSG00000223658	AC011242.6	0.0249036	PDO2 < PDO2 + KIT
ENSG00000220693	AC011498.1	0.0399731	PDO2 >= PDO2 + KIT
ENSG00000198842	DUSP27	0.0497416	PDO2 >= PDO2 + KIT
ENSG00000248697	TOX4P1	0.0249587	PDO2 < PDO2 + KIT
ENSG00000224902	GAGE12H	0.0250246	PDO2 < PDO2 + KIT
ENSG00000223476	VN1R42P	0.0251285	PDO2 < PDO2 + KIT
ENSG00000248927	CTD-2334D19.1	0.0399208	PDO2 >= PDO2 + KIT
ENSG00000198848	CES1	0.0251339	PDO2 < PDO2 + KIT
ENSG00000266306	CTD-2008P7.6	0.0373783	PDO2 >= PDO2 + KIT
ENSG00000213126	AC092642.1	0.0253006	PDO2 < PDO2 + KIT
ENSG00000072778	ACADVL	0.0423315	PDO2 >= PDO2 + KIT
ENSG00000170385	SLC30A1	0.0254422	PDO2 < PDO2 + KIT
ENSG00000137675	MMP27	0.0398687	PDO2 >= PDO2 + KIT
ENSG00000257225	RP11-328C8.4	0.0254751	PDO2 < PDO2 + KIT
ENSG00000249647	CTC-349C3.2	0.025652	PDO2 < PDO2 + KIT
ENSG00000163072	NOSTRIN	0.0350678	PDO2 >= PDO2 + KIT
ENSG00000120669	SOHLH2	0.0257196	PDO2 < PDO2 + KIT
ENSG00000236719	OVAAL	0.0257482	PDO2 < PDO2 + KIT
ENSG00000232751	RP11-296O14.1	0.0258314	PDO2 < PDO2 + KIT
ENSG00000163577	EIF5A2	0.0259381	PDO2 < PDO2 + KIT
ENSG00000103742	IGDCC4	0.0457181	PDO2 >= PDO2 + KIT
ENSG00000233131	AC096649.1	0.0260133	PDO2 < PDO2 + KIT
ENSG00000271989	RP4-736L20.3	0.0261978	PDO2 < PDO2 + KIT
ENSG00000112624	GLTSCR1L	0.0262932	PDO2 < PDO2 + KIT
ENSG00000230119	AC123900.2	0.0263849	PDO2 < PDO2 + KIT
ENSG00000111404	RERGL	0.0265484	PDO2 < PDO2 + KIT
ENSG00000249014	HMGN2P4	0.0265747	PDO2 < PDO2 + KIT
ENSG00000164756	SLC30A8	0.0265828	PDO2 < PDO2 + KIT
ENSG00000131409	LRRC4B	0.0267396	PDO2 < PDO2 + KIT
ENSG00000256885	AP001877.1	0.0267673	PDO2 < PDO2 + KIT
ENSG00000230212	AP000688.14	0.0398167	PDO2 >= PDO2 + KIT
ENSG00000258918	RP11-219E7.4	0.037314	PDO2 >= PDO2 + KIT
ENSG00000243276	RP11-384F7.1	0.0269627	PDO2 < PDO2 + KIT
ENSG00000202077	RNU1-60P	0.0270125	PDO2 < PDO2 + KIT
ENSG00000170275	CRTAP	0.0271322	PDO2 < PDO2 + KIT
ENSG00000189023	MAGEB16	0.0271378	PDO2 < PDO2 + KIT
ENSG00000198785	GRIN3A	0.0271609	PDO2 < PDO2 + KIT
ENSG00000253174	RP11-360L9.7	0.0397649	PDO2 >= PDO2 + KIT
ENSG00000269392	CTB-191K22.6	0.027291	PDO2 < PDO2 + KIT
ENSG00000156521	TYSND1	0.0280038	PDO2 >= PDO2 + KIT
ENSG00000171208	NETO2	0.0273565	PDO2 < PDO2 + KIT
ENSG00000231990	RP11-53B5.1	0.0273621	PDO2 < PDO2 + KIT
ENSG00000204818	BX649563.4	0.0397132	PDO2 >= PDO2 + KIT
ENSG00000200278	RNA5SP352	0.0396616	PDO2 >= PDO2 + KIT
ENSG00000021461	CYP3A43	0.0275663	PDO2 < PDO2 + KIT
ENSG00000110721	CHKA	0.039998	PDO2 >= PDO2 + KIT
ENSG00000224458	GUSBP6	0.0275753	PDO2 < PDO2 + KIT
ENSG00000214653	HNRNPA3P3	0.0277736	PDO2 < PDO2 + KIT
ENSG00000214089	RP11-256K7.1	0.0278655	PDO2 < PDO2 + KIT
ENSG00000186191	BPIFB4	0.0396101	PDO2 >= PDO2 + KIT
ENSG00000242602	CTD-2339M3.1	0.027984	PDO2 < PDO2 + KIT
ENSG00000196562	SULF2	0.028076	PDO2 < PDO2 + KIT
ENSG00000231158	PTP4A1P1	0.028162	PDO2 < PDO2 + KIT
ENSG00000217646	HIST1H2BPS2	0.0281976	PDO2 < PDO2 + KIT
ENSG00000146830	GIGYF1	0.0423161	PDO2 >= PDO2 + KIT
ENSG00000260412	RP11-438B23.2	0.0372499	PDO2 >= PDO2 + KIT
ENSG00000225082	DAP3P1	0.0284145	PDO2 < PDO2 + KIT
ENSG00000143882	ATP6V1C2	0.0410134	PDO2 >= PDO2 + KIT
ENSG00000260242	CTA-481E9.3	0.0284648	PDO2 < PDO2 + KIT
ENSG00000230559	RPL17P12	0.0395588	PDO2 >= PDO2 + KIT
ENSG00000169249	ZRSR2	0.037746	PDO2 >= PDO2 + KIT
ENSG00000248187	RP11-184M15.1	0.0286348	PDO2 < PDO2 + KIT
ENSG00000186377	CYP4X1	0.0286774	PDO2 < PDO2 + KIT
ENSG00000224791	KRT18P39	0.0395077	PDO2 >= PDO2 + KIT
ENSG00000263660	AC087793.1	0.0394566	PDO2 >= PDO2 + KIT
ENSG00000179583	CIITA	0.028704	PDO2 < PDO2 + KIT
ENSG00000267696	CTB-151G24.1	0.037186	PDO2 >= PDO2 + KIT
ENSG00000226545	RP4-633I8.3	0.0287742	PDO2 < PDO2 + KIT
ENSG00000237428	LL22NC03-22A12.9	0.0288585	PDO2 < PDO2 + KIT
ENSG00000255973	RP11-592H6.3	0.0290857	PDO2 < PDO2 + KIT
ENSG00000184863	RBM33	0.0132612	PDO2 >= PDO2 + KIT
ENSG00000216813	RP11-812I20.2	0.0394057	PDO2 >= PDO2 + KIT
ENSG00000186603	HPDL	0.0182298	PDO2 >= PDO2 + KIT
ENSG00000089225	TBX5	0.0290904	PDO2 < PDO2 + KIT
ENSG00000179104	TMTC2	0.029301	PDO2 < PDO2 + KIT
ENSG00000266631	AC006116.1	0.0325531	PDO2 >= PDO2 + KIT
ENSG00000256777	PDCL3P7	0.0293165	PDO2 < PDO2 + KIT
ENSG00000272247	RP11-379F4.9	0.0393549	PDO2 >= PDO2 + KIT
ENSG00000227051	C14ORF132	0.0294136	PDO2 < PDO2 + KIT
ENSG00000235512	TAB3-AS2	0.0324918	PDO2 >= PDO2 + KIT
ENSG00000139218	SCAF11	0.0294216	PDO2 < PDO2 + KIT
ENSG00000267344	CTB-39G8.3	0.0295511	PDO2 < PDO2 + KIT
ENSG00000132793	LPIN3	0.0460936	PDO2 >= PDO2 + KIT
ENSG00000230239	RP11-108M9.2	0.0393043	PDO2 >= PDO2 + KIT
ENSG00000267246	RP11-798G7.7	0.0392538	PDO2 >= PDO2 + KIT
ENSG00000239873	GAPDHP27	0.0297441	PDO2 < PDO2 + KIT
ENSG00000182591	KRTAP11-1	0.0371223	PDO2 >= PDO2 + KIT
ENSG00000226499	RP5-882O7.1	0.0297894	PDO2 < PDO2 + KIT
ENSG00000227863	AC002383.2	0.0300316	PDO2 < PDO2 + KIT
ENSG00000255798	RP11-817J15.3	0.0300821	PDO2 < PDO2 + KIT
ENSG00000132323	ILKAP	0.0382649	PDO2 >= PDO2 + KIT
ENSG00000229442	THEMIS3P	0.0302777	PDO2 < PDO2 + KIT
ENSG00000267519	MIR24-2	0.0212842	PDO2 >= PDO2 + KIT
ENSG00000214897	U82695.5	0.0302829	PDO2 < PDO2 + KIT
ENSG00000229203	AC103564.7	0.0392034	PDO2 >= PDO2 + KIT
ENSG00000120149	MSX2	0.0302959	PDO2 < PDO2 + KIT
ENSG00000110448	CD5	0.0304191	PDO2 < PDO2 + KIT
ENSG00000267783	CTB-55O6.10	0.0304279	PDO2 < PDO2 + KIT
ENSG00000257541	RP11-58A17.4	0.030528	PDO2 < PDO2 + KIT
ENSG00000115306	SPTBN1	0.0432161	PDO2 >= PDO2 + KIT
ENSG00000116285	ERRFI1	0.0198805	PDO2 >= PDO2 + KIT
ENSG00000246863	RP11-325N19.3	0.0307817	PDO2 < PDO2 + KIT
ENSG00000227436	FCF1P1	0.0307824	PDO2 < PDO2 + KIT
ENSG00000207839	MIR33B	0.0391531	PDO2 >= PDO2 + KIT
ENSG00000214646	RP11-114H24.4	0.039103	PDO2 >= PDO2 + KIT
ENSG00000009954	BAZ1B	0.0309884	PDO2 < PDO2 + KIT
ENSG00000105388	CEACAM5	0.0401491	PDO2 >= PDO2 + KIT
ENSG00000229946	RP11-368G3.1	0.031041	PDO2 < PDO2 + KIT
ENSG00000273203	AC006946.16	0.0310671	PDO2 < PDO2 + KIT
ENSG00000183304	FAM9A	0.031128	PDO2 < PDO2 + KIT
ENSG00000214124	SNRPEP9	0.039053	PDO2 >= PDO2 + KIT
ENSG00000234933	CDC42P1	0.0311438	PDO2 < PDO2 + KIT
ENSG00000181191	PJA1	0.0311851	PDO2 < PDO2 + KIT
ENSG00000136425	CIB2	0.0310467	PDO2 >= PDO2 + KIT
ENSG00000164176	EDIL3	0.0311984	PDO2 < PDO2 + KIT
ENSG00000164266	SPINK1	0.0322998	PDO2 >= PDO2 + KIT
ENSG00000242600	MBL1P	0.0390031	PDO2 >= PDO2 + KIT
ENSG00000179008	C14ORF39	0.0389533	PDO2 >= PDO2 + KIT
ENSG00000106366	SERPINE1	0.0312392	PDO2 < PDO2 + KIT
ENSG00000131737	KRT34	0.0360057	PDO2 >= PDO2 + KIT
ENSG00000232114	AC018693.5	0.0313041	PDO2 < PDO2 + KIT
ENSG00000219159	AC011298.2	0.0439492	PDO2 >= PDO2 + KIT
ENSG00000246350	RP5-1186N24.3	0.0315146	PDO2 < PDO2 + KIT
ENSG00000225473	ATP13A4-AS1	0.0389037	PDO2 >= PDO2 + KIT
ENSG00000254884	RP11-682B13.2	0.0388542	PDO2 >= PDO2 + KIT
ENSG00000188162	OTOG	0.0331235	PDO2 >= PDO2 + KIT
ENSG00000196167	COLCA1	0.0315299	PDO2 < PDO2 + KIT
ENSG00000022556	NLRP2	0.0315436	PDO2 < PDO2 + KIT
ENSG00000156885	COX6A2	0.0370589	PDO2 >= PDO2 + KIT
ENSG00000237846	RP11-216M21.1	0.0388049	PDO2 >= PDO2 + KIT
ENSG00000259987	CTD-2522B17.4	0.0315717	PDO2 < PDO2 + KIT
ENSG00000106052	TAX1BP1	0.0316756	PDO2 < PDO2 + KIT
ENSG00000224474	AL355490.1	0.0387556	PDO2 >= PDO2 + KIT
ENSG00000134317	GRHL1	0.0487705	PDO2 >= PDO2 + KIT
ENSG00000249853	HS3ST5	0.0242272	PDO2 >= PDO2 + KIT
ENSG00000121060	TRIM25	0.0318157	PDO2 < PDO2 + KIT
ENSG00000154342	WNT3A	0.0318438	PDO2 < PDO2 + KIT
ENSG00000228453	RPS15AP9	0.0387065	PDO2 >= PDO2 + KIT
ENSG00000224689	ZNF812	0.0318488	PDO2 < PDO2 + KIT
ENSG00000165584	SSX3	0.0318624	PDO2 < PDO2 + KIT
ENSG00000155850	SLC26A2	0.0164861	PDO2 >= PDO2 + KIT
ENSG00000183856	IQGAP3	0.018949	PDO2 >= PDO2 + KIT
ENSG00000179046	TRIML2	0.0318943	PDO2 < PDO2 + KIT
ENSG00000115267	IFIH1	0.0319035	PDO2 < PDO2 + KIT
ENSG00000163902	RPN1	0.0319677	PDO2 < PDO2 + KIT
ENSG00000259587	RP11-463I20.2	0.0321207	PDO2 < PDO2 + KIT
ENSG00000138083	SIX3	0.0322832	PDO2 < PDO2 + KIT
ENSG00000239572	RP11-451B8.1	0.0324025	PDO2 < PDO2 + KIT
ENSG00000226887	ERVMER34-1	0.0324503	PDO2 < PDO2 + KIT
ENSG00000111335	OAS2	0.0324689	PDO2 < PDO2 + KIT
ENSG00000233016	SNHG7	0.0366764	PDO2 >= PDO2 + KIT
ENSG00000163092	XIRP2	0.015315	PDO2 >= PDO2 + KIT
ENSG00000136026	CKAP4	0.032599	PDO2 < PDO2 + KIT
ENSG00000221246	AC144522.1	0.0386575	PDO2 >= PDO2 + KIT
ENSG00000146072	TNFRSF21	0.0431859	PDO2 >= PDO2 + KIT
ENSG00000110446	SLC15A3	0.0325992	PDO2 < PDO2 + KIT
ENSG00000134333	LDHA	0.0387454	PDO2 >= PDO2 + KIT
ENSG00000232116	RP11-187C18.2	0.0386086	PDO2 >= PDO2 + KIT
ENSG00000268550	AC090427.1	0.0385599	PDO2 >= PDO2 + KIT
ENSG00000271314	RP11-435O5.6	0.0385113	PDO2 >= PDO2 + KIT
ENSG00000163909	HEYL	0.0326542	PDO2 < PDO2 + KIT
ENSG00000243468	INGX	0.0326818	PDO2 < PDO2 + KIT
ENSG00000225413	AP000345.4	0.0326892	PDO2 < PDO2 + KIT
ENSG00000266352	RN7SL192P	0.0384627	PDO2 >= PDO2 + KIT
ENSG00000100650	SRSF5	0.0359987	PDO2 >= PDO2 + KIT
ENSG00000205976	RP11-404K5.2	0.0384144	PDO2 >= PDO2 + KIT
ENSG00000048707	VPS13D	0.0329422	PDO2 < PDO2 + KIT
ENSG00000249453	RP13-497K6.1	0.0329811	PDO2 < PDO2 + KIT
ENSG00000142937	RPS8	0.046876	PDO2 >= PDO2 + KIT
ENSG00000185554	NXF2	0.0330903	PDO2 < PDO2 + KIT
ENSG00000254025	RP11-119N19.1	0.0332782	PDO2 < PDO2 + KIT
ENSG00000263218	CTD-2561B21.7	0.0383661	PDO2 >= PDO2 + KIT
ENSG00000101892	ATP1B4	0.038318	PDO2 >= PDO2 + KIT
ENSG00000084636	COL16A1	0.0366282	PDO2 >= PDO2 + KIT
ENSG00000165606	DRGX	0.03827	PDO2 >= PDO2 + KIT
ENSG00000006652	IFRD1	0.0355669	PDO2 >= PDO2 + KIT
ENSG00000166441	RPL27A	0.0395903	PDO2 >= PDO2 + KIT
ENSG00000085733	CTTN	0.0388686	PDO2 >= PDO2 + KIT
ENSG00000150681	RGS18	0.0335092	PDO2 < PDO2 + KIT
ENSG00000258441	LINC00641	0.0227983	PDO2 >= PDO2 + KIT
ENSG00000265883	RP11-169I9.2	0.0339388	PDO2 < PDO2 + KIT
ENSG00000138696	BMPR1B	0.0341136	PDO2 < PDO2 + KIT
ENSG00000161970	RPL26	0.0161844	PDO2 >= PDO2 + KIT
ENSG00000102055	PPP1R2P9	0.0341768	PDO2 < PDO2 + KIT
ENSG00000239620	RP11-88I21.1	0.0342402	PDO2 < PDO2 + KIT
ENSG00000185920	PTCH1	0.0342952	PDO2 < PDO2 + KIT
ENSG00000267370	CTD-2623N2.3	0.0169203	PDO2 >= PDO2 + KIT
ENSG00000223756	TSSC2	0.044712	PDO2 >= PDO2 + KIT
ENSG00000167723	TRPV3	0.0395345	PDO2 >= PDO2 + KIT
ENSG00000134551	PRH2	0.0343795	PDO2 < PDO2 + KIT
ENSG00000138801	PAPSS1	0.0344179	PDO2 < PDO2 + KIT
ENSG00000181333	HEPHL1	0.0344753	PDO2 < PDO2 + KIT
ENSG00000136261	BZW2	0.0347024	PDO2 < PDO2 + KIT
ENSG00000120693	SMAD9	0.0347492	PDO2 < PDO2 + KIT
ENSG00000179755	CTD-2144E22.5	0.0348319	PDO2 < PDO2 + KIT
ENSG00000167615	LENG8	0.0194328	PDO2 >= PDO2 + KIT
ENSG00000162761	LMX1A	0.0382221	PDO2 >= PDO2 + KIT
ENSG00000126821	SGPP1	0.0349063	PDO2 < PDO2 + KIT
ENSG00000100095	SEZ6L	0.0351044	PDO2 < PDO2 + KIT
ENSG00000230658	KLHL7-AS1	0.0351142	PDO2 < PDO2 + KIT
ENSG00000236078	AC095067.1	0.0352963	PDO2 < PDO2 + KIT
ENSG00000145555	MYO10	0.0354192	PDO2 < PDO2 + KIT
ENSG00000255733	IFNG-AS1	0.0381743	PDO2 >= PDO2 + KIT
ENSG00000241772	AC092620.2	0.0381266	PDO2 >= PDO2 + KIT
ENSG00000155016	CYP2U1	0.0355887	PDO2 < PDO2 + KIT
ENSG00000168843	FSTL5	0.0356773	PDO2 < PDO2 + KIT
ENSG00000149150	SLC43A1	0.0270354	PDO2 >= PDO2 + KIT
ENSG00000204991	SPIRE2	0.0302374	PDO2 >= PDO2 + KIT
ENSG00000201823	SNORD48	0.0357733	PDO2 < PDO2 + KIT
ENSG00000256218	RP11-1038A11.2	0.0312385	PDO2 >= PDO2 + KIT
ENSG00000230823	CBX1P1	0.0380791	PDO2 >= PDO2 + KIT
ENSG00000198865	CCDC152	0.0357932	PDO2 < PDO2 + KIT
ENSG00000102452	NALCN	0.0380317	PDO2 >= PDO2 + KIT
ENSG00000237748	UQCRBP1	0.0311771	PDO2 >= PDO2 + KIT
ENSG00000086062	B4GALT1	0.0358031	PDO2 < PDO2 + KIT
ENSG00000175899	A2M	0.0358938	PDO2 < PDO2 + KIT
ENSG00000134363	FST	0.0359498	PDO2 < PDO2 + KIT
ENSG00000011677	GABRA3	0.0362102	PDO2 < PDO2 + KIT
ENSG00000228757	AB019438.66	0.0362633	PDO2 < PDO2 + KIT
ENSG00000118900	UBN1	0.0363786	PDO2 < PDO2 + KIT
ENSG00000151079	KCNA6	0.036511	PDO2 < PDO2 + KIT
ENSG00000204889	KRT40	0.0365198	PDO2 < PDO2 + KIT
ENSG00000148219	ASTN2	0.0365412	PDO2 < PDO2 + KIT
ENSG00000181852	RNF41	0.0365745	PDO2 < PDO2 + KIT
ENSG00000257729	RP11-788H18.1	0.0379844	PDO2 >= PDO2 + KIT
ENSG00000151303	AGAP11	0.0379372	PDO2 >= PDO2 + KIT
ENSG00000263096	RP11-515O17.2	0.0378901	PDO2 >= PDO2 + KIT
ENSG00000241641	RPS23P6	0.0378431	PDO2 >= PDO2 + KIT
ENSG00000141096	DPEP3	0.036767	PDO2 < PDO2 + KIT
ENSG00000178031	ADAMTSL1	0.0368439	PDO2 < PDO2 + KIT
ENSG00000214049	UCA1	0.0242563	PDO2 >= PDO2 + KIT
ENSG00000137547	MRPL15	0.0385631	PDO2 >= PDO2 + KIT
ENSG00000131484	RP11-798G7.5	0.0377963	PDO2 >= PDO2 + KIT
ENSG00000259594	CTD-2034I4.2	0.0372848	PDO2 < PDO2 + KIT
ENSG00000196927	AC009093.1	0.0173803	PDO2 >= PDO2 + KIT
ENSG00000154269	ENPP3	0.037327	PDO2 < PDO2 + KIT
ENSG00000242284	CT45A5	0.0376709	PDO2 < PDO2 + KIT
ENSG00000161714	PLCD3	0.0396766	PDO2 >= PDO2 + KIT
ENSG00000255836	RP11-157G21.2	0.0324307	PDO2 >= PDO2 + KIT
ENSG00000151322	NPAS3	0.0377814	PDO2 < PDO2 + KIT
ENSG00000142623	PADI1	0.0434618	PDO2 >= PDO2 + KIT
ENSG00000258731	RP11-547D23.1	0.0378175	PDO2 < PDO2 + KIT
ENSG00000170485	NPAS2	0.0445266	PDO2 >= PDO2 + KIT
ENSG00000143493	INTS7	0.0379871	PDO2 < PDO2 + KIT
ENSG00000107201	DDX58	0.0379945	PDO2 < PDO2 + KIT
ENSG00000249196	RP11-669N7.2	0.0380067	PDO2 < PDO2 + KIT
ENSG00000112210	RAB23	0.0380083	PDO2 < PDO2 + KIT
ENSG00000254578	CTD-2517M22.16	0.0377496	PDO2 >= PDO2 + KIT
ENSG00000203697	CAPN8	0.0221378	PDO2 >= PDO2 + KIT
ENSG00000129657	SEC14L1	0.0380207	PDO2 < PDO2 + KIT
ENSG00000138780	GSTCD	0.0380239	PDO2 < PDO2 + KIT
ENSG00000109920	FNBP4	0.0217434	PDO2 >= PDO2 + KIT
ENSG00000074964	ARHGEF10L	0.0376953	PDO2 >= PDO2 + KIT
ENSG00000228599	RPL7P52	0.037703	PDO2 >= PDO2 + KIT
ENSG00000180881	CAPS2	0.0380357	PDO2 < PDO2 + KIT
ENSG00000251365	RP11-332J15.3	0.0376565	PDO2 >= PDO2 + KIT
ENSG00000088854	C20ORF194	0.0229454	PDO2 >= PDO2 + KIT
ENSG00000088340	FER1L4	0.0268761	PDO2 >= PDO2 + KIT
ENSG00000252473	SNORA67	0.0369956	PDO2 >= PDO2 + KIT
ENSG00000114268	PFKFB4	0.0446751	PDO2 >= PDO2 + KIT
ENSG00000183831	ANKRD45	0.038195	PDO2 < PDO2 + KIT
ENSG00000248461	CTD-2207A17.1	0.0382627	PDO2 < PDO2 + KIT
ENSG00000259057	CTD-2343P13.1	0.0383656	PDO2 < PDO2 + KIT
ENSG00000185864	NPIPB4	0.0257727	PDO2 >= PDO2 + KIT
ENSG00000228753	EIF4BP2	0.0376101	PDO2 >= PDO2 + KIT
ENSG00000168447	SCNN1B	0.0431069	PDO2 >= PDO2 + KIT
ENSG00000227586	RP11-162A23.5	0.0369326	PDO2 >= PDO2 + KIT
ENSG00000114902	SPCS1	0.0383656	PDO2 < PDO2 + KIT
ENSG00000186272	ZNF17	0.0496667	PDO2 >= PDO2 + KIT
ENSG00000115993	TRAK2	0.0384052	PDO2 < PDO2 + KIT
ENSG00000180745	CLRN3	0.0384143	PDO2 < PDO2 + KIT
ENSG00000013523	ANGEL1	0.0384387	PDO2 < PDO2 + KIT
ENSG00000168497	SDPR	0.0251474	PDO2 >= PDO2 + KIT
ENSG00000151790	TDO2	0.0385487	PDO2 < PDO2 + KIT
ENSG00000225455	TPI1P4	0.0375639	PDO2 >= PDO2 + KIT
ENSG00000171310	CHST11	0.0385788	PDO2 < PDO2 + KIT
ENSG00000270393	AC000095.9	0.046547	PDO2 >= PDO2 + KIT
ENSG00000113396	SLC27A6	0.0386964	PDO2 < PDO2 + KIT
ENSG00000241149	RP11-561N12.2	0.0388793	PDO2 < PDO2 + KIT
ENSG00000188958	UTS2B	0.0389298	PDO2 < PDO2 + KIT
ENSG00000259381	RP11-192M23.1	0.0375177	PDO2 >= PDO2 + KIT
ENSG00000174444	RPL4	0.0417166	PDO2 >= PDO2 + KIT
ENSG00000250407	CTB-99A3.1	0.0374717	PDO2 >= PDO2 + KIT
ENSG00000101974	ATP11C	0.0389355	PDO2 < PDO2 + KIT
ENSG00000239857	GET4	0.0164979	PDO2 >= PDO2 + KIT
ENSG00000047597	XK	0.0389985	PDO2 < PDO2 + KIT
ENSG00000189334	S100A14	0.0198119	PDO2 >= PDO2 + KIT
ENSG00000165685	TMEM52B	0.0390001	PDO2 < PDO2 + KIT
ENSG00000144355	DLX1	0.0391149	PDO2 < PDO2 + KIT
ENSG00000238269	PAGE2B	0.0391671	PDO2 < PDO2 + KIT
ENSG00000226164	FGFR3P6	0.0374258	PDO2 >= PDO2 + KIT
ENSG00000200525	RNU6-1209P	0.03738	PDO2 >= PDO2 + KIT
ENSG00000197943	PLCG2	0.0392508	PDO2 < PDO2 + KIT
ENSG00000114251	WNT5A	0.0393381	PDO2 < PDO2 + KIT
ENSG00000154143	PANX3	0.0395108	PDO2 < PDO2 + KIT
ENSG00000189299	FOXR2	0.0395525	PDO2 < PDO2 + KIT
ENSG00000257137	C12ORF80	0.0373343	PDO2 >= PDO2 + KIT
ENSG00000059804	SLC2A3	0.0198482	PDO2 >= PDO2 + KIT
ENSG00000143198	MGST3	0.0456857	PDO2 >= PDO2 + KIT
ENSG00000241852	C8ORF58	0.0294619	PDO2 >= PDO2 + KIT
ENSG00000152127	MGAT5	0.0396193	PDO2 < PDO2 + KIT
ENSG00000182636	NDN	0.0396497	PDO2 < PDO2 + KIT
ENSG00000231850	GAGE2B	0.0396698	PDO2 < PDO2 + KIT
ENSG00000203710	CR1	0.0400197	PDO2 < PDO2 + KIT
ENSG00000179219	LINC00311	0.0372887	PDO2 >= PDO2 + KIT
ENSG00000133561	GIMAP6	0.0400845	PDO2 < PDO2 + KIT
ENSG00000137955	RABGGTB	0.0120444	PDO2 >= PDO2 + KIT
ENSG00000240233	RN7SL587P	0.0372432	PDO2 >= PDO2 + KIT
ENSG00000263612	AF186192.6	0.0371978	PDO2 >= PDO2 + KIT
ENSG00000238098	ABCA17P	0.0401095	PDO2 < PDO2 + KIT
ENSG00000184408	KCND2	0.04124	PDO2 >= PDO2 + KIT
ENSG00000085741	WNT11	0.0410341	PDO2 >= PDO2 + KIT
ENSG00000121858	TNFSF10	0.0401749	PDO2 < PDO2 + KIT
ENSG00000172348	RCAN2	0.0404387	PDO2 < PDO2 + KIT
ENSG00000084444	KIAA1467	0.0404948	PDO2 < PDO2 + KIT
ENSG00000213971	RP11-15H20.6	0.0413885	PDO2 >= PDO2 + KIT
ENSG00000127863	TNFRSF19	0.040618	PDO2 < PDO2 + KIT
ENSG00000153012	LGI2	0.040717	PDO2 < PDO2 + KIT
ENSG00000262962	KARSP3	0.0407265	PDO2 < PDO2 + KIT
ENSG00000105135	ILVBL	0.0484902	PDO2 >= PDO2 + KIT
ENSG00000075292	ZNF638	0.0407809	PDO2 < PDO2 + KIT
ENSG00000253923	KB-1980E6.2	0.0371526	PDO2 >= PDO2 + KIT
ENSG00000230026	RP11-382D8.5	0.0371074	PDO2 >= PDO2 + KIT
ENSG00000170442	KRT86	0.0452001	PDO2 >= PDO2 + KIT
ENSG00000088543	C3ORF18	0.0408092	PDO2 < PDO2 + KIT
ENSG00000105983	LMBR1	0.041085	PDO2 < PDO2 + KIT
ENSG00000204001	LCN8	0.0368698	PDO2 >= PDO2 + KIT
ENSG00000162148	PPP1R32	0.0431428	PDO2 >= PDO2 + KIT
ENSG00000181315	ZNF322	0.0410926	PDO2 < PDO2 + KIT
ENSG00000171483	SSX6	0.0412726	PDO2 < PDO2 + KIT
ENSG00000143632	ACTA1	0.0228149	PDO2 >= PDO2 + KIT
ENSG00000167600	CYP2S1	0.0489833	PDO2 >= PDO2 + KIT
ENSG00000204086	RPA4	0.0412953	PDO2 < PDO2 + KIT
ENSG00000227109	CRIP1P3	0.0413364	PDO2 < PDO2 + KIT
ENSG00000100867	DHRS2	0.0413552	PDO2 < PDO2 + KIT
ENSG00000213849	AC104306.1	0.0413629	PDO2 < PDO2 + KIT
ENSG00000208028	MIR616	0.0368072	PDO2 >= PDO2 + KIT
ENSG00000104371	DKK4	0.0413722	PDO2 < PDO2 + KIT
ENSG00000237438	CECR7	0.0414012	PDO2 < PDO2 + KIT
ENSG00000261816	RP11-863P13.2	0.0370624	PDO2 >= PDO2 + KIT
ENSG00000108846	ABCC3	0.0389602	PDO2 >= PDO2 + KIT
ENSG00000188549	C15ORF52	0.0497031	PDO2 >= PDO2 + KIT
ENSG00000213495	RP11-416L21.1	0.0414138	PDO2 < PDO2 + KIT
ENSG00000070915	SLC12A3	0.0414778	PDO2 < PDO2 + KIT
ENSG00000204116	CHIC1	0.0415154	PDO2 < PDO2 + KIT
ENSG00000018236	CNTN1	0.0415411	PDO2 < PDO2 + KIT
ENSG00000259767	RP11-90B9.2	0.0370175	PDO2 >= PDO2 + KIT
ENSG00000250551	RP11-254I22.1	0.0369727	PDO2 >= PDO2 + KIT
ENSG00000199874	RNA5SP452	0.036928	PDO2 >= PDO2 + KIT
ENSG00000168090	COPS6	0.0144379	PDO2 >= PDO2 + KIT
ENSG00000003756	RBM5	0.0415655	PDO2 >= PDO2 + KIT
ENSG00000015520	NPC1L1	0.0440526	PDO2 >= PDO2 + KIT
ENSG00000204186	ZDBF2	0.041542	PDO2 < PDO2 + KIT
ENSG00000238105	GOLGA2P5	0.045794	PDO2 >= PDO2 + KIT
ENSG00000256852	KNOP1P1	0.0368834	PDO2 >= PDO2 + KIT
ENSG00000253374	RP11-257P3.3	0.0368389	PDO2 >= PDO2 + KIT
ENSG00000237429	RP1-159A19.4	0.0365502	PDO2 >= PDO2 + KIT
ENSG00000225783	MIAT	0.0242482	PDO2 >= PDO2 + KIT
ENSG00000105967	TFEC	0.0416064	PDO2 < PDO2 + KIT
ENSG00000253569	VENTXP5	0.0367945	PDO2 >= PDO2 + KIT
ENSG00000183337	BCOR	0.0416303	PDO2 < PDO2 + KIT
ENSG00000269228	CTD-3214H19.12	0.0367502	PDO2 >= PDO2 + KIT
ENSG00000142089	IFITM3	0.0416318	PDO2 < PDO2 + KIT
ENSG00000256715	AL050302.1	0.0416557	PDO2 < PDO2 + KIT
ENSG00000164749	HNF4G	0.0446896	PDO2 >= PDO2 + KIT
ENSG00000101347	SAMHD1	0.0416699	PDO2 < PDO2 + KIT
ENSG00000242435	UPK3BP1	0.036706	PDO2 >= PDO2 + KIT
ENSG00000087460	GNAS	0.0416922	PDO2 < PDO2 + KIT
ENSG00000198090	KRTAP4-6	0.0126524	PDO2 >= PDO2 + KIT
ENSG00000112175	BMP5	0.0416938	PDO2 >= PDO2 + KIT
ENSG00000264057	RP11-583F2.1	0.0217061	PDO2 >= PDO2 + KIT
ENSG00000223960	AC009948.5	0.0417115	PDO2 < PDO2 + KIT
ENSG00000181016	LSMEM1	0.0413973	PDO2 >= PDO2 + KIT
ENSG00000241735	FABP5P3	0.036662	PDO2 >= PDO2 + KIT
ENSG00000166847	DCTN5	0.0417315	PDO2 < PDO2 + KIT
ENSG00000184009	ACTG1	0.04168	PDO2 >= PDO2 + KIT
ENSG00000243398	RN7SL141P	0.036618	PDO2 >= PDO2 + KIT
ENSG00000119917	IFIT3	0.0417762	PDO2 < PDO2 + KIT
ENSG00000179715	PCED1B	0.0186058	PDO2 >= PDO2 + KIT
ENSG00000171405	XAGE5	0.041813	PDO2 < PDO2 + KIT
ENSG00000243772	KIR2DL3	0.0418562	PDO2 < PDO2 + KIT
ENSG00000234210	AC006372.4	0.0365742	PDO2 >= PDO2 + KIT
ENSG00000213949	ITGA1	0.041989	PDO2 < PDO2 + KIT
ENSG00000233932	CTXN2	0.0420194	PDO2 < PDO2 + KIT
ENSG00000160131	VMA21	0.042023	PDO2 < PDO2 + KIT
ENSG00000248114	AC114812.9	0.0365304	PDO2 >= PDO2 + KIT
ENSG00000127946	HIP1	0.0423243	PDO2 < PDO2 + KIT
ENSG00000163349	HIPK1	0.042408	PDO2 < PDO2 + KIT
ENSG00000111674	ENO2	0.0332417	PDO2 >= PDO2 + KIT
ENSG00000157119	KLHL40	0.0496905	PDO2 >= PDO2 + KIT
ENSG00000101180	HRH3	0.0367448	PDO2 >= PDO2 + KIT
ENSG00000221333	MIR548K	0.0364868	PDO2 >= PDO2 + KIT
ENSG00000160932	LY6E	0.0425528	PDO2 < PDO2 + KIT
ENSG00000170786	SDR16C5	0.0425793	PDO2 < PDO2 + KIT
ENSG00000251023	RP11-549J18.1	0.044528	PDO2 >= PDO2 + KIT
ENSG00000082805	ERC1	0.0426246	PDO2 < PDO2 + KIT
ENSG00000231574	RP11-91K9.1	0.0426972	PDO2 < PDO2 + KIT
ENSG00000261302	RP11-343H19.1	0.0364432	PDO2 >= PDO2 + KIT
ENSG00000163482	STK36	0.0395062	PDO2 >= PDO2 + KIT
ENSG00000185745	IFIT1	0.0427391	PDO2 < PDO2 + KIT
ENSG00000113369	ARRDC3	0.0312315	PDO2 >= PDO2 + KIT
ENSG00000129682	FGF13	0.0427445	PDO2 < PDO2 + KIT
ENSG00000123500	COL10A1	0.0428196	PDO2 < PDO2 + KIT
ENSG00000243742	RPLP0P2	0.0428424	PDO2 < PDO2 + KIT
ENSG00000245532	NEAT1	0.0318342	PDO2 >= PDO2 + KIT
ENSG00000118407	FILIP1	0.0428776	PDO2 < PDO2 + KIT
ENSG00000054983	GALC	0.0430123	PDO2 < PDO2 + KIT
ENSG00000259401	RP11-566K19.8	0.043137	PDO2 < PDO2 + KIT
ENSG00000106258	CYP3A5	0.0198131	PDO2 >= PDO2 + KIT
ENSG00000130595	TNNT3	0.010945	PDO2 >= PDO2 + KIT
ENSG00000051108	HERPUD1	0.0487746	PDO2 >= PDO2 + KIT
ENSG00000146938	NLGN4X	0.0431636	PDO2 < PDO2 + KIT
ENSG00000261093	CTD-3126B10.1	0.0323698	PDO2 >= PDO2 + KIT
ENSG00000262267	U95743.1	0.0431872	PDO2 < PDO2 + KIT
ENSG00000172548	NIPAL4	0.0407517	PDO2 >= PDO2 + KIT
ENSG00000261838	RP11-303E16.6	0.0432327	PDO2 < PDO2 + KIT
ENSG00000228216	RP11-367F23.1	0.0363998	PDO2 >= PDO2 + KIT
ENSG00000145824	CXCL14	0.0433063	PDO2 < PDO2 + KIT
ENSG00000153815	CMIP	0.0201388	PDO2 >= PDO2 + KIT
ENSG00000181381	DDX60L	0.0433102	PDO2 < PDO2 + KIT
ENSG00000115594	IL1R1	0.043345	PDO2 < PDO2 + KIT
ENSG00000166796	LDHC	0.0363565	PDO2 >= PDO2 + KIT
ENSG00000182583	VCX	0.0433612	PDO2 < PDO2 + KIT
ENSG00000132424	PNISR	0.0497256	PDO2 >= PDO2 + KIT
ENSG00000177736	RP11-474P12.3	0.0363132	PDO2 >= PDO2 + KIT
ENSG00000162430	SEPN1	0.0433698	PDO2 < PDO2 + KIT
ENSG00000197958	RPL12	0.0389704	PDO2 >= PDO2 + KIT
ENSG00000255098	RP11-481A20.11	0.0362701	PDO2 >= PDO2 + KIT
ENSG00000129757	CDKN1C	0.044244	PDO2 >= PDO2 + KIT
ENSG00000171815	PCDHB1	0.0433971	PDO2 < PDO2 + KIT
ENSG00000106636	YKT6	0.043423	PDO2 < PDO2 + KIT
ENSG00000198972	MIRLET7E	0.0362271	PDO2 >= PDO2 + KIT
ENSG00000225542	ZNF385D-AS1	0.0434322	PDO2 < PDO2 + KIT
ENSG00000196584	XRCC2	0.0375293	PDO2 >= PDO2 + KIT
ENSG00000053900	ANAPC4	0.0278154	PDO2 >= PDO2 + KIT
ENSG00000198787	OR4D12P	0.0361841	PDO2 >= PDO2 + KIT
ENSG00000174255	ZNF80	0.0434971	PDO2 < PDO2 + KIT
ENSG00000101040	ZMYND8	0.0388998	PDO2 >= PDO2 + KIT
ENSG00000126458	RRAS	0.0211241	PDO2 >= PDO2 + KIT
ENSG00000251003	RP11-152P17.2	0.0435889	PDO2 < PDO2 + KIT
ENSG00000129559	NEDD8	0.04366	PDO2 < PDO2 + KIT
ENSG00000259375	RP11-815J21.2	0.0361413	PDO2 >= PDO2 + KIT
ENSG00000272281	TPTE2P2	0.0438648	PDO2 < PDO2 + KIT
ENSG00000270294	RP11-566F5.1	0.0360986	PDO2 >= PDO2 + KIT
ENSG00000273481	RP11-126K1.9	0.036056	PDO2 >= PDO2 + KIT
ENSG00000122133	PAEP	0.0438839	PDO2 < PDO2 + KIT
ENSG00000135473	PAN2	0.0198533	PDO2 >= PDO2 + KIT
ENSG00000185247	MAGEA11	0.0438983	PDO2 < PDO2 + KIT
ENSG00000226045	AC009274.6	0.0360135	PDO2 >= PDO2 + KIT
ENSG00000185896	LAMP1	0.0439296	PDO2 < PDO2 + KIT
ENSG00000268791	AC093323.1	0.0323092	PDO2 >= PDO2 + KIT
ENSG00000147650	LRP12	0.0439335	PDO2 < PDO2 + KIT
ENSG00000196138	AC005831.1	0.035971	PDO2 >= PDO2 + KIT
ENSG00000170627	GTSF1	0.0439342	PDO2 < PDO2 + KIT
ENSG00000240108	NCOR1P1	0.0439797	PDO2 < PDO2 + KIT
ENSG00000235150	RCBTB2P1	0.0440357	PDO2 < PDO2 + KIT
ENSG00000173209	AHSA2	0.0410698	PDO2 >= PDO2 + KIT
ENSG00000214336	FOXI3	0.0441204	PDO2 < PDO2 + KIT
ENSG00000164692	COL1A2	0.0442097	PDO2 < PDO2 + KIT
ENSG00000007202	KIAA0100	0.044315	PDO2 < PDO2 + KIT
ENSG00000121742	GJB6	0.044348	PDO2 < PDO2 + KIT
ENSG00000100068	LRP5L	0.0258784	PDO2 >= PDO2 + KIT
ENSG00000187156	LINC00221	0.0443781	PDO2 < PDO2 + KIT
ENSG00000197172	MAGEA6	0.044516	PDO2 < PDO2 + KIT
ENSG00000185222	WBP5	0.0446643	PDO2 < PDO2 + KIT
ENSG00000115415	STAT1	0.0446644	PDO2 < PDO2 + KIT
ENSG00000166104	MIR7162	0.0447096	PDO2 < PDO2 + KIT
ENSG00000135218	CD36	0.0447853	PDO2 < PDO2 + KIT
ENSG00000178685	PARP10	0.0447892	PDO2 < PDO2 + KIT
ENSG00000219553	RP1-281H8.3	0.0359287	PDO2 >= PDO2 + KIT
ENSG00000231333	RPL34P6	0.0448682	PDO2 < PDO2 + KIT
ENSG00000259417	RP11-2E17.1	0.0449727	PDO2 < PDO2 + KIT
ENSG00000122641	INHBA	0.0451358	PDO2 < PDO2 + KIT
ENSG00000254842	RP11-890B15.2	0.0358865	PDO2 >= PDO2 + KIT
ENSG00000254148	RP11-84E24.2	0.0358444	PDO2 >= PDO2 + KIT
ENSG00000166965	RCCD1	0.0112471	PDO2 >= PDO2 + KIT
ENSG00000225485	ARHGAP23	0.0344192	PDO2 >= PDO2 + KIT
ENSG00000138835	RGS3	0.0447314	PDO2 >= PDO2 + KIT
ENSG00000220305	HNRNPH1P1	0.0423445	PDO2 >= PDO2 + KIT
ENSG00000256262	USP30-AS1	0.0358024	PDO2 >= PDO2 + KIT
ENSG00000116260	QSOX1	0.0452368	PDO2 < PDO2 + KIT
ENSG00000135838	NPL	0.0454839	PDO2 < PDO2 + KIT
ENSG00000103479	RBL2	0.0455228	PDO2 < PDO2 + KIT
ENSG00000256658	RP11-180M15.4	0.0357604	PDO2 >= PDO2 + KIT
ENSG00000211895	IGHA1	0.0456418	PDO2 < PDO2 + KIT
ENSG00000231445	TIMM8AP1	0.0366826	PDO2 >= PDO2 + KIT
ENSG00000100941	PNN	0.0360689	PDO2 >= PDO2 + KIT
ENSG00000002549	LAP3	0.0456723	PDO2 < PDO2 + KIT
ENSG00000123124	WWP1	0.0456859	PDO2 < PDO2 + KIT
ENSG00000130821	SLC6A8	0.0184291	PDO2 >= PDO2 + KIT
ENSG00000189064	GAGE2A	0.0457826	PDO2 < PDO2 + KIT
ENSG00000065600	TMEM206	0.0458277	PDO2 < PDO2 + KIT
ENSG00000272678	RP11-797D24.4	0.0357186	PDO2 >= PDO2 + KIT
ENSG00000198092	TMPRSS11F	0.0459503	PDO2 < PDO2 + KIT
ENSG00000237943	PRKCQ-AS1	0.0462201	PDO2 < PDO2 + KIT
ENSG00000261916	RP11-235E17.4	0.0366207	PDO2 >= PDO2 + KIT
ENSG00000189241	TSPYL1	0.0464313	PDO2 < PDO2 + KIT
ENSG00000271367	RP3-483K16.4	0.0464425	PDO2 < PDO2 + KIT
ENSG00000250536	ABHD17AP3	0.0356769	PDO2 >= PDO2 + KIT
ENSG00000079156	OSBPL6	0.0465639	PDO2 < PDO2 + KIT
ENSG00000107798	LIPA	0.0465916	PDO2 < PDO2 + KIT
ENSG00000265182	SRP72P1	0.0468158	PDO2 < PDO2 + KIT
ENSG00000154856	APCDD1	0.0468446	PDO2 < PDO2 + KIT
ENSG00000076067	RBMS2	0.0271208	PDO2 >= PDO2 + KIT
ENSG00000267130	CTD-2540B15.9	0.0356353	PDO2 >= PDO2 + KIT
ENSG00000207708	MIR141	0.0365589	PDO2 >= PDO2 + KIT
ENSG00000248943	RP11-1026M7.3	0.0468618	PDO2 < PDO2 + KIT
ENSG00000213657	RP11-346D6.4	0.0469079	PDO2 < PDO2 + KIT
ENSG00000219532	RP3-323K23.3	0.046954	PDO2 < PDO2 + KIT
ENSG00000206674	RNU6-945P	0.0355937	PDO2 >= PDO2 + KIT
ENSG00000257074	RPL29P33	0.0364974	PDO2 >= PDO2 + KIT
ENSG00000187754	SSX7	0.0469714	PDO2 < PDO2 + KIT
ENSG00000239731	RN7SL825P	0.0355523	PDO2 >= PDO2 + KIT
ENSG00000111266	DUSP16	0.0469796	PDO2 < PDO2 + KIT
ENSG00000232030	MAGEB6P1	0.0469847	PDO2 < PDO2 + KIT
ENSG00000258509	RP11-857B24.3	0.0470003	PDO2 < PDO2 + KIT
ENSG00000169855	ROBO1	0.0471766	PDO2 < PDO2 + KIT
ENSG00000251517	RP11-109E24.1	0.0472719	PDO2 < PDO2 + KIT
ENSG00000103044	HAS3	0.0145278	PDO2 >= PDO2 + KIT
ENSG00000258440	RP11-1033H12.3	0.035511	PDO2 >= PDO2 + KIT
ENSG00000258498	DIO3OS	0.0345973	PDO2 >= PDO2 + KIT
ENSG00000216966	RP11-568A7.1	0.0354697	PDO2 >= PDO2 + KIT
ENSG00000139173	TMEM117	0.0472741	PDO2 < PDO2 + KIT
ENSG00000130203	APOE	0.0473419	PDO2 < PDO2 + KIT
ENSG00000085563	ABCB1	0.0476606	PDO2 < PDO2 + KIT
ENSG00000259655	CTD-2054N24.1	0.0354286	PDO2 >= PDO2 + KIT
ENSG00000197446	CYP2F1	0.0353875	PDO2 >= PDO2 + KIT
ENSG00000198729	PPP1R14C	0.0479868	PDO2 < PDO2 + KIT
ENSG00000204525	HLA-C	0.0480369	PDO2 < PDO2 + KIT
ENSG00000225893	RP11-6J24.3	0.0353466	PDO2 >= PDO2 + KIT
ENSG00000161551	ZNF577	0.0358734	PDO2 >= PDO2 + KIT
ENSG00000186204	CYP4F12	0.0274386	PDO2 >= PDO2 + KIT
ENSG00000125846	ZNF133	0.0396272	PDO2 >= PDO2 + KIT
ENSG00000145592	RPL37	0.0490211	PDO2 >= PDO2 + KIT
ENSG00000264080	CTD-2015H3.1	0.048039	PDO2 < PDO2 + KIT
ENSG00000255929	RP11-867G2.8	0.0353057	PDO2 >= PDO2 + KIT
ENSG00000102021	LUZP4	0.0483426	PDO2 < PDO2 + KIT
ENSG00000198626	RYR2	0.0484321	PDO2 < PDO2 + KIT
ENSG00000261241	RP11-883G14.1	0.0352649	PDO2 >= PDO2 + KIT
ENSG00000251193	RP11-72K17.1	0.0352242	PDO2 >= PDO2 + KIT
ENSG00000049449	RCN1	0.0485069	PDO2 < PDO2 + KIT
ENSG00000073578	SDHA	0.0311289	PDO2 >= PDO2 + KIT
ENSG00000103888	CEMIP	0.0487189	PDO2 < PDO2 + KIT
ENSG00000187240	DYNC2H1	0.048844	PDO2 < PDO2 + KIT
ENSG00000224222	RP11-262I2.2	0.036436	PDO2 >= PDO2 + KIT
ENSG00000180509	KCNE1	0.0351837	PDO2 >= PDO2 + KIT
ENSG00000224189	HAGLR	0.0489006	PDO2 < PDO2 + KIT
ENSG00000152291	TGOLN2	0.0489043	PDO2 < PDO2 + KIT
ENSG00000207082	RNU6-171P	0.0351432	PDO2 >= PDO2 + KIT
ENSG00000088882	CPXM1	0.0489424	PDO2 < PDO2 + KIT
ENSG00000234068	PAGE2	0.0490173	PDO2 < PDO2 + KIT
ENSG00000258446	RP11-895M11.2	0.0491562	PDO2 < PDO2 + KIT
ENSG00000133121	STARD13	0.0492756	PDO2 < PDO2 + KIT
ENSG00000181800	CELF2-AS1	0.0492766	PDO2 < PDO2 + KIT
ENSG00000169116	PARM1	0.0492831	PDO2 < PDO2 + KIT
ENSG00000111665	CDCA3	0.0351016	PDO2 >= PDO2 + KIT
ENSG00000163840	DTX3L	0.0497397	PDO2 < PDO2 + KIT
ENSG00000165526	RPUSD4	0.0465217	PDO2 >= PDO2 + KIT
ENSG00000164816	DEFA5	0.0497406	PDO2 < PDO2 + KIT

## Sheet: 19 gene-set high in KIT models
Overlapping gene-set (19)
APOE
BOD1L2
CDC42P1
COL10A1
DDX60L
HIPK1
HSPE1P7
IFI27
IFIT1
LENEP
MAGEA6
MX1
OAS2
PLCG2
RP11-288L9.1
RP11-521J24.1
RP11-97C18.1
TCEB1P20
TPO
