# Supplementary material for: KIT promotes tumor stroma formation and counteracts tumor-suppressive TGFβ signaling in colorectal cancer
Source: Cell Death Dis. 2022 Jul 16;13(7):617. doi: 10.1038/s41419-022-05078-z (PMC9288482; doi:10.1038/s41419-022-05078-z)
Supplement: Supplementary file 13 — Supplementary Table 5 [file 41419_2022_5078_MOESM13_ESM.xlsx]

## Sheet: Analysis
Table S5. Differential gene expression analyses between TGFB-low and TGFB-high CRC tumors from CMS3232 dataset
Gene	Corrected-pvalue	Difference	Sublist
SFRP2	1.05531e-159	-2.09178	TGFB-high >= TGFB-low
ASPN	1.31796e-217	-2.07381	TGFB-high >= TGFB-low
COL10A1	1.35528e-177	-2.04213	TGFB-high >= TGFB-low
FNDC1	1.86865e-205	-1.95498	TGFB-high >= TGFB-low
SFRP4	1.269e-163	-1.93471	TGFB-high >= TGFB-low
SPOCK1	3.96767e-241	-1.81705	TGFB-high >= TGFB-low
GAS1	1.20689e-173	-1.7774	TGFB-high >= TGFB-low
COL8A1	8.14398e-220	-1.72335	TGFB-high >= TGFB-low
CTHRC1	8.96195e-193	-1.68916	TGFB-high >= TGFB-low
DCN	2.0584e-205	-1.64378	TGFB-high >= TGFB-low
MFAP5	2.55305e-148	-1.63918	TGFB-high >= TGFB-low
FAP	5.08686e-227	-1.63303	TGFB-high >= TGFB-low
PLN	3.98125e-143	-1.62825	TGFB-high >= TGFB-low
GREM1	1.31169e-154	-1.62139	TGFB-high >= TGFB-low
CYP1B1	2.24407e-123	-1.56279	TGFB-high >= TGFB-low
CACNA2D1	6.86793e-219	-1.51292	TGFB-high >= TGFB-low
LUM	1.85629e-204	-1.47217	TGFB-high >= TGFB-low
EFEMP1	2.12303e-175	-1.46699	TGFB-high >= TGFB-low
NEXN	1.50204e-183	-1.46201	TGFB-high >= TGFB-low
HOPX	5.67811e-176	-1.45864	TGFB-high >= TGFB-low
PCDH7	3.38812e-172	-1.43463	TGFB-high >= TGFB-low
PRRX1	2.38278e-204	-1.43409	TGFB-high >= TGFB-low
THBS2	1.42241e-146	-1.41764	TGFB-high >= TGFB-low
ECM2	2.22587e-190	-1.41695	TGFB-high >= TGFB-low
SULF1	1.65751e-181	-1.41286	TGFB-high >= TGFB-low
THBS4	1.3612e-94	-1.39344	TGFB-high >= TGFB-low
INHBA	1.2757e-156	-1.38395	TGFB-high >= TGFB-low
FRMD6	6.60451e-242	-1.3725	TGFB-high >= TGFB-low
OGN	5.39738e-81	-1.36525	TGFB-high >= TGFB-low
FBN1	9.43736e-231	-1.36509	TGFB-high >= TGFB-low
COL5A2	1.87452e-218	-1.36463	TGFB-high >= TGFB-low
STON1	1.21763e-216	-1.35948	TGFB-high >= TGFB-low
LOX	2.86869e-168	-1.35703	TGFB-high >= TGFB-low
CCDC80	1.93945e-158	-1.35511	TGFB-high >= TGFB-low
CYBRD1	5.87352e-188	-1.33042	TGFB-high >= TGFB-low
AMIGO2	7.90433e-158	-1.3233	TGFB-high >= TGFB-low
MXRA5	5.3473e-163	-1.32042	TGFB-high >= TGFB-low
CTGF	7.78419e-185	-1.31894	TGFB-high >= TGFB-low
CHRDL1	6.41692e-79	-1.31328	TGFB-high >= TGFB-low
ISM1	1.4119e-121	-1.31098	TGFB-high >= TGFB-low
POSTN	4.36575e-138	-1.30092	TGFB-high >= TGFB-low
COLEC12	4.87734e-147	-1.30033	TGFB-high >= TGFB-low
PDGFC	2.948e-209	-1.29684	TGFB-high >= TGFB-low
FABP4	1.87153e-61	-1.29494	TGFB-high >= TGFB-low
NTM	1.31793e-145	-1.29398	TGFB-high >= TGFB-low
TMEM47	2.56035e-187	-1.2932	TGFB-high >= TGFB-low
CD109	8.77576e-136	-1.29252	TGFB-high >= TGFB-low
MSRB3	9.95335e-187	-1.28171	TGFB-high >= TGFB-low
PHLDB2	1.29227e-162	-1.28114	TGFB-high >= TGFB-low
ZFPM2	1.58147e-184	-1.26972	TGFB-high >= TGFB-low
MYL9	1.15828e-125	-1.2622	TGFB-high >= TGFB-low
DDR2	1.61466e-199	-1.26205	TGFB-high >= TGFB-low
COL15A1	1.62862e-163	-1.25633	TGFB-high >= TGFB-low
WWTR1	5.22962e-202	-1.25066	TGFB-high >= TGFB-low
ISLR	5.0333e-149	-1.24707	TGFB-high >= TGFB-low
CLDN11	3.58411e-122	-1.24582	TGFB-high >= TGFB-low
RASSF8	1.83383e-214	-1.24573	TGFB-high >= TGFB-low
VGLL3	1.21369e-163	-1.24482	TGFB-high >= TGFB-low
EPYC	4.63732e-67	-1.23551	TGFB-high >= TGFB-low
HMCN1	1.49327e-183	-1.23486	TGFB-high >= TGFB-low
CNN1	7.02934e-84	-1.23369	TGFB-high >= TGFB-low
ITGBL1	3.75665e-131	-1.23066	TGFB-high >= TGFB-low
AKAP12	1.14418e-136	-1.22739	TGFB-high >= TGFB-low
SLIT2	3.68203e-141	-1.21656	TGFB-high >= TGFB-low
AHNAK2	1.44977e-103	-1.21169	TGFB-high >= TGFB-low
PTGIS	7.58933e-101	-1.20624	TGFB-high >= TGFB-low
MMP2	3.74827e-158	-1.20368	TGFB-high >= TGFB-low
VCAN	8.22346e-171	-1.20152	TGFB-high >= TGFB-low
ADAM12	2.49851e-141	-1.20113	TGFB-high >= TGFB-low
SYNM	1.27096e-56	-1.20112	TGFB-high >= TGFB-low
ZEB1	1.04163e-193	-1.20026	TGFB-high >= TGFB-low
COL5A1	1.59082e-182	-1.19931	TGFB-high >= TGFB-low
COL11A1	2.56298e-107	-1.1983	TGFB-high >= TGFB-low
MGP	9.70531e-112	-1.19737	TGFB-high >= TGFB-low
PRELP	3.29505e-129	-1.19654	TGFB-high >= TGFB-low
FERMT2	2.16662e-189	-1.19448	TGFB-high >= TGFB-low
TIMP2	5.71237e-236	-1.19251	TGFB-high >= TGFB-low
COL12A1	4.15205e-161	-1.19183	TGFB-high >= TGFB-low
GFPT2	4.88279e-174	-1.19156	TGFB-high >= TGFB-low
TWIST1	4.33273e-137	-1.19087	TGFB-high >= TGFB-low
KIF26B	3.14611e-149	-1.18992	TGFB-high >= TGFB-low
TMEM45A	1.23753e-143	-1.18696	TGFB-high >= TGFB-low
MAP1B	9.67743e-157	-1.18169	TGFB-high >= TGFB-low
FBLN1	3.72362e-113	-1.17592	TGFB-high >= TGFB-low
CXCL12	6.88146e-109	-1.17575	TGFB-high >= TGFB-low
IGF1	1.50669e-85	-1.17266	TGFB-high >= TGFB-low
SRPX	1.3258e-111	-1.1701	TGFB-high >= TGFB-low
SPP1	2.50926e-54	-1.16607	TGFB-high >= TGFB-low
C7	2.45342e-63	-1.16511	TGFB-high >= TGFB-low
BCAT1	7.53866e-138	-1.16465	TGFB-high >= TGFB-low
PDLIM3	4.721e-129	-1.16426	TGFB-high >= TGFB-low
ANTXR1	5.13045e-194	-1.1633	TGFB-high >= TGFB-low
VCAM1	3.07113e-142	-1.16218	TGFB-high >= TGFB-low
TCEAL7	3.36406e-162	-1.16199	TGFB-high >= TGFB-low
TSPAN2	1.79907e-140	-1.16162	TGFB-high >= TGFB-low
FN1	8.30334e-129	-1.16144	TGFB-high >= TGFB-low
CDH11	1.89607e-201	-1.15912	TGFB-high >= TGFB-low
MRC1	1.63689e-101	-1.15726	TGFB-high >= TGFB-low
MEIS2	9.28612e-124	-1.15626	TGFB-high >= TGFB-low
GPC6	2.14343e-165	-1.15622	TGFB-high >= TGFB-low
SPARC	2.56732e-203	-1.1562	TGFB-high >= TGFB-low
SPARCL1	1.33271e-132	-1.15255	TGFB-high >= TGFB-low
EDNRA	8.02444e-172	-1.15072	TGFB-high >= TGFB-low
RECK	1.16177e-193	-1.14982	TGFB-high >= TGFB-low
ANOS1	2.33575e-141	-1.14894	TGFB-high >= TGFB-low
ARMCX1	1.06335e-196	-1.14783	TGFB-high >= TGFB-low
THBS1	2.74023e-164	-1.14767	TGFB-high >= TGFB-low
TAGLN	5.91897e-116	-1.14426	TGFB-high >= TGFB-low
COL1A2	2.91337e-169	-1.14413	TGFB-high >= TGFB-low
GPX8	1.32457e-182	-1.1413	TGFB-high >= TGFB-low
SGCE	4.10965e-165	-1.14069	TGFB-high >= TGFB-low
ACTG2	3.30865e-51	-1.14027	TGFB-high >= TGFB-low
MFAP2	1.11973e-137	-1.1366	TGFB-high >= TGFB-low
ZNF521	1.55858e-202	-1.13561	TGFB-high >= TGFB-low
MCC	6.65098e-192	-1.13484	TGFB-high >= TGFB-low
PI15	9.28602e-84	-1.13406	TGFB-high >= TGFB-low
TNFAIP6	5.36217e-110	-1.13357	TGFB-high >= TGFB-low
PPAPDC1A	4.57034e-111	-1.12838	TGFB-high >= TGFB-low
NOX4	1.11456e-158	-1.12683	TGFB-high >= TGFB-low
PRKD1	3.10056e-193	-1.12626	TGFB-high >= TGFB-low
GLT8D2	2.65866e-164	-1.12461	TGFB-high >= TGFB-low
SSPN	8.30617e-178	-1.12267	TGFB-high >= TGFB-low
DPYSL3	8.12378e-160	-1.12062	TGFB-high >= TGFB-low
SNAI2	9.00434e-156	-1.11596	TGFB-high >= TGFB-low
TIMP3	7.16598e-158	-1.11361	TGFB-high >= TGFB-low
LOXL1	7.13305e-150	-1.11247	TGFB-high >= TGFB-low
CALD1	1.32562e-213	-1.11217	TGFB-high >= TGFB-low
WISP1	7.429e-161	-1.11193	TGFB-high >= TGFB-low
CPE	9.53775e-80	-1.1117	TGFB-high >= TGFB-low
ADAMTS12	7.68208e-150	-1.10838	TGFB-high >= TGFB-low
RAB31	7.14704e-172	-1.10804	TGFB-high >= TGFB-low
LRCH2	1.56035e-133	-1.10778	TGFB-high >= TGFB-low
GPNMB	7.65592e-114	-1.10719	TGFB-high >= TGFB-low
APOD	2.97463e-72	-1.10627	TGFB-high >= TGFB-low
F13A1	1.71893e-86	-1.10521	TGFB-high >= TGFB-low
FAM129A	3.97748e-122	-1.1043	TGFB-high >= TGFB-low
TNC	3.24422e-92	-1.10053	TGFB-high >= TGFB-low
COL14A1	2.79984e-93	-1.09844	TGFB-high >= TGFB-low
MAB21L2	2.71977e-66	-1.09596	TGFB-high >= TGFB-low
SERPING1	5.77536e-155	-1.09441	TGFB-high >= TGFB-low
SERPINE1	2.57946e-111	-1.08509	TGFB-high >= TGFB-low
HDGFRP3	3.12699e-144	-1.08432	TGFB-high >= TGFB-low
COL8A2	7.22612e-157	-1.08369	TGFB-high >= TGFB-low
MITF	8.6896e-192	-1.08208	TGFB-high >= TGFB-low
EGR2	2.49858e-147	-1.0813	TGFB-high >= TGFB-low
CDKN2B	9.09678e-97	-1.07838	TGFB-high >= TGFB-low
PDGFRA	3.71653e-130	-1.07648	TGFB-high >= TGFB-low
NAP1L3	5.20146e-164	-1.06342	TGFB-high >= TGFB-low
ANK2	7.39066e-97	-1.06258	TGFB-high >= TGFB-low
HSD17B6	1.00528e-117	-1.06256	TGFB-high >= TGFB-low
IL1R1	1.71478e-187	-1.06093	TGFB-high >= TGFB-low
C1S	1.04601e-151	-1.06068	TGFB-high >= TGFB-low
ABI3BP	4.79994e-74	-1.05772	TGFB-high >= TGFB-low
MN1	5.32356e-148	-1.05755	TGFB-high >= TGFB-low
NDN	3.11773e-160	-1.05738	TGFB-high >= TGFB-low
ABCA8	2.34117e-61	-1.05572	TGFB-high >= TGFB-low
DPT	7.00132e-73	-1.05106	TGFB-high >= TGFB-low
VIP	1.28188e-46	-1.04634	TGFB-high >= TGFB-low
RSPO3	8.93318e-96	-1.04555	TGFB-high >= TGFB-low
RBMS1	3.20824e-198	-1.04475	TGFB-high >= TGFB-low
CFH	7.00506e-131	-1.04102	TGFB-high >= TGFB-low
CILP	1.81758e-75	-1.03976	TGFB-high >= TGFB-low
PRICKLE1	1.86107e-154	-1.03624	TGFB-high >= TGFB-low
PPP1R3C	2.49548e-113	-1.03605	TGFB-high >= TGFB-low
RUNX1T1	6.57957e-142	-1.0357	TGFB-high >= TGFB-low
SFRP1	1.18123e-60	-1.03488	TGFB-high >= TGFB-low
MYLK	5.54862e-103	-1.03097	TGFB-high >= TGFB-low
AOC3	4.90058e-92	-1.03082	TGFB-high >= TGFB-low
CSGALNACT2	1.15881e-239	-1.03039	TGFB-high >= TGFB-low
CLIP4	1.15538e-141	-1.02974	TGFB-high >= TGFB-low
IGFBP5	2.00296e-148	-1.02876	TGFB-high >= TGFB-low
CYR61	3.19561e-108	-1.02812	TGFB-high >= TGFB-low
AMOTL1	4.62558e-178	-1.02693	TGFB-high >= TGFB-low
DSE	2.06208e-139	-1.02649	TGFB-high >= TGFB-low
CCL2	4.07216e-99	-1.02309	TGFB-high >= TGFB-low
COL6A3	1.89924e-165	-1.02216	TGFB-high >= TGFB-low
HTR2B	7.82133e-93	-1.02192	TGFB-high >= TGFB-low
LRRC15	1.79735e-97	-1.02039	TGFB-high >= TGFB-low
KCTD12	1.58601e-100	-1.01631	TGFB-high >= TGFB-low
ALDH1A3	7.12597e-117	-1.01519	TGFB-high >= TGFB-low
SMARCA1	3.9756e-144	-1.01473	TGFB-high >= TGFB-low
BGN	1.85958e-135	-1.01423	TGFB-high >= TGFB-low
C1R	5.50132e-164	-1.01398	TGFB-high >= TGFB-low
CAV2	4.12225e-138	-1.00942	TGFB-high >= TGFB-low
ZNF532	2.3549e-208	-1.0085	TGFB-high >= TGFB-low
MYO5A	4.29986e-178	-1.00758	TGFB-high >= TGFB-low
MEIS1	1.54526e-146	-1.00619	TGFB-high >= TGFB-low
MYH11	5.72045e-54	-1.00599	TGFB-high >= TGFB-low
OLR1	4.78763e-89	-1.00597	TGFB-high >= TGFB-low
FIBIN	2.15942e-161	-1.00418	TGFB-high >= TGFB-low
FHL1	2.75669e-84	-1.00275	TGFB-high >= TGFB-low
EPHA3	1.35579e-118	-1.0015	TGFB-high >= TGFB-low
GULP1	3.02232e-108	-0.998538	TGFB-high >= TGFB-low
WIPF1	3.19253e-163	-0.997597	TGFB-high >= TGFB-low
MEOX2	6.25001e-98	-0.997094	TGFB-high >= TGFB-low
GEM	4.86792e-133	-0.996768	TGFB-high >= TGFB-low
RERG	2.69901e-125	-0.996274	TGFB-high >= TGFB-low
CRISPLD1	1.6132e-129	-0.996051	TGFB-high >= TGFB-low
EDIL3	3.52647e-116	-0.995682	TGFB-high >= TGFB-low
COL6A2	2.16623e-146	-0.995107	TGFB-high >= TGFB-low
SLC2A3	7.20982e-92	-0.994801	TGFB-high >= TGFB-low
ID4	8.53046e-95	-0.992372	TGFB-high >= TGFB-low
HTRA1	8.16096e-160	-0.992301	TGFB-high >= TGFB-low
TRPS1	4.53046e-172	-0.987716	TGFB-high >= TGFB-low
MAP9	2.76675e-102	-0.987105	TGFB-high >= TGFB-low
MSR1	3.77103e-114	-0.987094	TGFB-high >= TGFB-low
MYH10	1.05793e-121	-0.982373	TGFB-high >= TGFB-low
DPYD	1.9745e-94	-0.980086	TGFB-high >= TGFB-low
PALLD	1.23405e-194	-0.98004	TGFB-high >= TGFB-low
BHLHE41	1.8801e-103	-0.979464	TGFB-high >= TGFB-low
PMEPA1	2.27102e-82	-0.979388	TGFB-high >= TGFB-low
ADGRL2	1.31005e-163	-0.978197	TGFB-high >= TGFB-low
MEF2C	5.14312e-136	-0.975301	TGFB-high >= TGFB-low
GJA1	2.61727e-146	-0.974099	TGFB-high >= TGFB-low
C3	5.00285e-66	-0.973981	TGFB-high >= TGFB-low
AEBP1	4.88165e-117	-0.973216	TGFB-high >= TGFB-low
BOC	6.8071e-120	-0.973125	TGFB-high >= TGFB-low
TCF4	2.30046e-208	-0.971922	TGFB-high >= TGFB-low
CAV1	2.83105e-132	-0.971501	TGFB-high >= TGFB-low
BASP1	1.85752e-128	-0.971459	TGFB-high >= TGFB-low
CCDC88A	2.89324e-169	-0.971423	TGFB-high >= TGFB-low
OMD	6.60647e-90	-0.971171	TGFB-high >= TGFB-low
MOXD1	9.30615e-124	-0.97091	TGFB-high >= TGFB-low
DFNA5	2.20858e-149	-0.970591	TGFB-high >= TGFB-low
FAM126A	2.68339e-138	-0.968336	TGFB-high >= TGFB-low
FILIP1L	4.67213e-152	-0.96804	TGFB-high >= TGFB-low
GUCY1A3	1.33846e-133	-0.966788	TGFB-high >= TGFB-low
CDH2	4.6521e-120	-0.966555	TGFB-high >= TGFB-low
KLF9	4.93777e-133	-0.96602	TGFB-high >= TGFB-low
PLXDC2	7.401e-161	-0.96595	TGFB-high >= TGFB-low
PDZRN3	6.06033e-99	-0.965917	TGFB-high >= TGFB-low
NR3C1	3.87669e-160	-0.965672	TGFB-high >= TGFB-low
NRP1	9.43497e-144	-0.964502	TGFB-high >= TGFB-low
SERPINF1	6.2687e-115	-0.96247	TGFB-high >= TGFB-low
NID1	2.13962e-138	-0.961343	TGFB-high >= TGFB-low
FAM198B	2.93295e-147	-0.959663	TGFB-high >= TGFB-low
OLFML2B	5.42549e-155	-0.959548	TGFB-high >= TGFB-low
DACT1	2.81065e-129	-0.955446	TGFB-high >= TGFB-low
SYNC	6.73068e-114	-0.954467	TGFB-high >= TGFB-low
RORA	8.2009e-147	-0.95443	TGFB-high >= TGFB-low
ADGRL4	1.2104e-139	-0.954173	TGFB-high >= TGFB-low
ROBO1	1.82337e-122	-0.953929	TGFB-high >= TGFB-low
ARMCX2	5.08407e-141	-0.953133	TGFB-high >= TGFB-low
SPG20	4.53427e-161	-0.95175	TGFB-high >= TGFB-low
CPA3	7.51473e-62	-0.951048	TGFB-high >= TGFB-low
S1PR3	1.13809e-149	-0.946486	TGFB-high >= TGFB-low
TUBB6	1.26176e-149	-0.945555	TGFB-high >= TGFB-low
FXYD6	5.06071e-112	-0.945408	TGFB-high >= TGFB-low
DKK3	2.33378e-165	-0.943184	TGFB-high >= TGFB-low
RAI14	2.72749e-184	-0.943114	TGFB-high >= TGFB-low
DMD	5.28374e-58	-0.942759	TGFB-high >= TGFB-low
PLAT	2.85281e-124	-0.941054	TGFB-high >= TGFB-low
PLXNC1	1.49238e-112	-0.94098	TGFB-high >= TGFB-low
RDX	1.14999e-129	-0.936678	TGFB-high >= TGFB-low
GUCY1B3	1.09437e-146	-0.936307	TGFB-high >= TGFB-low
KIAA1462	8.12631e-157	-0.935837	TGFB-high >= TGFB-low
GNG11	5.59359e-129	-0.935686	TGFB-high >= TGFB-low
ELK3	7.18634e-220	-0.93474	TGFB-high >= TGFB-low
MLLT11	1.19073e-153	-0.932112	TGFB-high >= TGFB-low
ADAMTS1	8.16419e-110	-0.930954	TGFB-high >= TGFB-low
FCGR2B	7.85915e-83	-0.928439	TGFB-high >= TGFB-low
MMP11	5.89723e-74	-0.927252	TGFB-high >= TGFB-low
NUAK1	1.55479e-156	-0.927226	TGFB-high >= TGFB-low
BNC2	2.04361e-167	-0.925521	TGFB-high >= TGFB-low
TNS1	1.54954e-111	-0.924518	TGFB-high >= TGFB-low
SETBP1	6.28642e-114	-0.923341	TGFB-high >= TGFB-low
DES	3.69051e-30	-0.922723	TGFB-high >= TGFB-low
C1QTNF3	5.60868e-115	-0.921727	TGFB-high >= TGFB-low
AKT3	2.16056e-204	-0.921635	TGFB-high >= TGFB-low
PXDN	1.48126e-158	-0.921074	TGFB-high >= TGFB-low
IGFBP7	4.04127e-152	-0.918087	TGFB-high >= TGFB-low
LAMA4	3.87797e-178	-0.917504	TGFB-high >= TGFB-low
GNB4	1.15321e-140	-0.916499	TGFB-high >= TGFB-low
ARL4C	3.28295e-122	-0.916421	TGFB-high >= TGFB-low
COL3A1	2.53715e-131	-0.916395	TGFB-high >= TGFB-low
TSPYL5	3.74386e-137	-0.915444	TGFB-high >= TGFB-low
PAPPA	4.55255e-116	-0.914549	TGFB-high >= TGFB-low
TRPC1	6.61029e-158	-0.912782	TGFB-high >= TGFB-low
PRICKLE2	1.27038e-167	-0.912045	TGFB-high >= TGFB-low
CRYAB	1.43119e-96	-0.910314	TGFB-high >= TGFB-low
RGS1	1.2799e-65	-0.908844	TGFB-high >= TGFB-low
ZEB2	1.09756e-146	-0.908777	TGFB-high >= TGFB-low
HSPB8	1.04468e-82	-0.907649	TGFB-high >= TGFB-low
JAZF1	7.9267e-157	-0.904215	TGFB-high >= TGFB-low
TBC1D9	1.9742e-119	-0.903348	TGFB-high >= TGFB-low
WASF3	1.22296e-73	-0.903339	TGFB-high >= TGFB-low
KLHL5	6.08399e-147	-0.902864	TGFB-high >= TGFB-low
DCLK1	1.36929e-96	-0.902469	TGFB-high >= TGFB-low
BCHE	2.12067e-54	-0.90216	TGFB-high >= TGFB-low
BEX4	6.56132e-91	-0.899743	TGFB-high >= TGFB-low
CTSK	9.20698e-119	-0.899227	TGFB-high >= TGFB-low
TM6SF1	1.25424e-125	-0.89856	TGFB-high >= TGFB-low
PDK4	1.01931e-56	-0.898181	TGFB-high >= TGFB-low
OLFML3	3.53975e-106	-0.895781	TGFB-high >= TGFB-low
CNRIP1	3.74836e-162	-0.893177	TGFB-high >= TGFB-low
CFL2	6.25026e-105	-0.890429	TGFB-high >= TGFB-low
MFAP4	3.02454e-83	-0.890424	TGFB-high >= TGFB-low
CRISPLD2	9.29082e-115	-0.887293	TGFB-high >= TGFB-low
UCHL1	2.12085e-89	-0.887229	TGFB-high >= TGFB-low
DCBLD2	2.09861e-98	-0.886999	TGFB-high >= TGFB-low
LBH	1.36798e-149	-0.884703	TGFB-high >= TGFB-low
FBLN5	1.51027e-125	-0.882732	TGFB-high >= TGFB-low
MPDZ	4.49535e-171	-0.881184	TGFB-high >= TGFB-low
ZCCHC24	4.2827e-124	-0.881104	TGFB-high >= TGFB-low
UBE2E2	4.73733e-121	-0.880206	TGFB-high >= TGFB-low
GJC1	6.78659e-120	-0.879812	TGFB-high >= TGFB-low
ANGPTL2	2.11489e-132	-0.878478	TGFB-high >= TGFB-low
SPON1	6.59889e-53	-0.877078	TGFB-high >= TGFB-low
ZNF423	4.63086e-97	-0.876695	TGFB-high >= TGFB-low
PEG3	5.98321e-114	-0.875066	TGFB-high >= TGFB-low
COL6A1	1.97146e-131	-0.87492	TGFB-high >= TGFB-low
EGR3	1.24375e-67	-0.874489	TGFB-high >= TGFB-low
CMTM3	1.11138e-176	-0.873049	TGFB-high >= TGFB-low
ROR2	4.43102e-111	-0.87047	TGFB-high >= TGFB-low
RGS4	4.42323e-99	-0.869234	TGFB-high >= TGFB-low
RNF217	6.29132e-86	-0.868834	TGFB-high >= TGFB-low
DKK2	1.6649e-69	-0.865791	TGFB-high >= TGFB-low
GPX7	2.7214e-115	-0.865441	TGFB-high >= TGFB-low
HECTD2	9.40547e-144	-0.865413	TGFB-high >= TGFB-low
CLIC4	7.60541e-175	-0.86421	TGFB-high >= TGFB-low
FZD1	1.58079e-173	-0.863114	TGFB-high >= TGFB-low
CCL18	4.37203e-37	-0.862655	TGFB-high >= TGFB-low
GNG2	1.08353e-112	-0.862001	TGFB-high >= TGFB-low
CD36	5.09408e-57	-0.860226	TGFB-high >= TGFB-low
MXRA8	1.68524e-153	-0.860068	TGFB-high >= TGFB-low
ITGB1	7.98117e-208	-0.859648	TGFB-high >= TGFB-low
SCG2	7.80035e-78	-0.859554	TGFB-high >= TGFB-low
GPRASP1	7.32563e-124	-0.857682	TGFB-high >= TGFB-low
SLC16A4	7.83882e-91	-0.855581	TGFB-high >= TGFB-low
ITGAM	2.59176e-99	-0.854412	TGFB-high >= TGFB-low
HOOK3	4.19162e-196	-0.853762	TGFB-high >= TGFB-low
IL6	2.96551e-49	-0.853373	TGFB-high >= TGFB-low
ACTA2	3.11224e-115	-0.85293	TGFB-high >= TGFB-low
GLIPR1	1.58437e-118	-0.852338	TGFB-high >= TGFB-low
LAYN	1.28016e-151	-0.852182	TGFB-high >= TGFB-low
NOTCH3	5.00402e-137	-0.850664	TGFB-high >= TGFB-low
EFS	1.20857e-138	-0.848333	TGFB-high >= TGFB-low
PTGS2	8.17755e-36	-0.847596	TGFB-high >= TGFB-low
GLIS2	4.53485e-142	-0.846167	TGFB-high >= TGFB-low
MDFIC	5.23724e-124	-0.845602	TGFB-high >= TGFB-low
SH3BGRL	3.69848e-145	-0.844131	TGFB-high >= TGFB-low
LMOD1	2.43331e-70	-0.843131	TGFB-high >= TGFB-low
GHR	1.45463e-56	-0.842829	TGFB-high >= TGFB-low
ANGPTL1	2.1537e-70	-0.842379	TGFB-high >= TGFB-low
MAFB	7.96094e-112	-0.842366	TGFB-high >= TGFB-low
ZSCAN18	4.34016e-69	-0.840087	TGFB-high >= TGFB-low
PKD2	4.65354e-147	-0.83965	TGFB-high >= TGFB-low
IGFBP3	4.31985e-107	-0.83876	TGFB-high >= TGFB-low
CNTN4	3.99193e-125	-0.838549	TGFB-high >= TGFB-low
SAMD4A	8.29105e-139	-0.838521	TGFB-high >= TGFB-low
PNMAL1	1.08757e-98	-0.838513	TGFB-high >= TGFB-low
MAGEH1	1.4561e-144	-0.838267	TGFB-high >= TGFB-low
TANC2	1.14367e-106	-0.837703	TGFB-high >= TGFB-low
GXYLT2	2.6795e-91	-0.83685	TGFB-high >= TGFB-low
EFEMP2	3.22765e-138	-0.836585	TGFB-high >= TGFB-low
GLI3	1.11586e-129	-0.836573	TGFB-high >= TGFB-low
ZFHX4	1.8396e-112	-0.836177	TGFB-high >= TGFB-low
TNFSF4	8.70121e-105	-0.83592	TGFB-high >= TGFB-low
PDPN	3.30199e-114	-0.834546	TGFB-high >= TGFB-low
PLSCR4	1.43379e-118	-0.833983	TGFB-high >= TGFB-low
FST	2.69534e-96	-0.833982	TGFB-high >= TGFB-low
DNAJB4	2.02769e-132	-0.83364	TGFB-high >= TGFB-low
SLFN11	5.04292e-118	-0.833466	TGFB-high >= TGFB-low
VIM	2.35231e-150	-0.83245	TGFB-high >= TGFB-low
ABCA1	1.85062e-127	-0.831983	TGFB-high >= TGFB-low
CHST15	6.54249e-95	-0.83178	TGFB-high >= TGFB-low
FLNA	1.06306e-109	-0.828112	TGFB-high >= TGFB-low
PMP22	1.90026e-129	-0.828084	TGFB-high >= TGFB-low
LTBP1	6.0208e-138	-0.827941	TGFB-high >= TGFB-low
SLC24A3	1.14371e-99	-0.827748	TGFB-high >= TGFB-low
SYNE1	8.29619e-135	-0.827506	TGFB-high >= TGFB-low
TFPI	3.74323e-87	-0.825186	TGFB-high >= TGFB-low
LEPR	6.44887e-102	-0.822519	TGFB-high >= TGFB-low
ST6GALNAC5	1.21547e-116	-0.820992	TGFB-high >= TGFB-low
ANXA1	2.28228e-78	-0.819368	TGFB-high >= TGFB-low
CD69	1.77011e-54	-0.818106	TGFB-high >= TGFB-low
PDGFRL	5.9585e-78	-0.817849	TGFB-high >= TGFB-low
PRKCDBP	7.74571e-113	-0.816612	TGFB-high >= TGFB-low
ITGA1	3.28275e-111	-0.815727	TGFB-high >= TGFB-low
LMO3	1.05513e-52	-0.815591	TGFB-high >= TGFB-low
TPM2	3.83813e-75	-0.815	TGFB-high >= TGFB-low
PCOLCE	1.55583e-113	-0.814012	TGFB-high >= TGFB-low
EML1	1.05191e-111	-0.813926	TGFB-high >= TGFB-low
CD163	2.89237e-59	-0.813727	TGFB-high >= TGFB-low
MAF	2.52584e-110	-0.812901	TGFB-high >= TGFB-low
LTBP2	4.98762e-125	-0.811792	TGFB-high >= TGFB-low
RCAN2	1.01684e-86	-0.811083	TGFB-high >= TGFB-low
ADGRF5	1.10872e-123	-0.810943	TGFB-high >= TGFB-low
ALOX5AP	5.027e-73	-0.810544	TGFB-high >= TGFB-low
RASSF2	1.8016e-114	-0.809497	TGFB-high >= TGFB-low
MXRA7	1.98826e-158	-0.809303	TGFB-high >= TGFB-low
CHI3L1	4.37447e-39	-0.809113	TGFB-high >= TGFB-low
AP1S2	3.17237e-135	-0.80729	TGFB-high >= TGFB-low
TSHZ2	3.11194e-120	-0.806296	TGFB-high >= TGFB-low
RFTN1	7.093e-144	-0.806069	TGFB-high >= TGFB-low
SHISA2	6.66734e-67	-0.805727	TGFB-high >= TGFB-low
NID2	6.03266e-118	-0.80492	TGFB-high >= TGFB-low
MRVI1	5.71611e-103	-0.804407	TGFB-high >= TGFB-low
GPM6B	3.9891e-73	-0.802062	TGFB-high >= TGFB-low
LARP6	3.55365e-108	-0.80121	TGFB-high >= TGFB-low
NCF2	5.15172e-66	-0.800288	TGFB-high >= TGFB-low
CSGALNACT1	1.01664e-98	-0.800112	TGFB-high >= TGFB-low
RHOJ	1.39459e-127	-0.798899	TGFB-high >= TGFB-low
CCL8	6.72267e-40	-0.798681	TGFB-high >= TGFB-low
OSTM1	1.53759e-179	-0.798411	TGFB-high >= TGFB-low
KCNMB1	5.20453e-60	-0.795952	TGFB-high >= TGFB-low
ADAMTSL3	1.2433e-78	-0.795058	TGFB-high >= TGFB-low
DOCK4	4.11028e-122	-0.794732	TGFB-high >= TGFB-low
CDK14	4.7093e-110	-0.793528	TGFB-high >= TGFB-low
THBD	2.73089e-121	-0.793186	TGFB-high >= TGFB-low
DST	1.83454e-110	-0.791213	TGFB-high >= TGFB-low
SKIL	3.60714e-145	-0.791211	TGFB-high >= TGFB-low
TMEM119	4.88191e-99	-0.788573	TGFB-high >= TGFB-low
CAP2	2.3098e-105	-0.786916	TGFB-high >= TGFB-low
PGM5	6.11061e-38	-0.786902	TGFB-high >= TGFB-low
MAP4K4	7.83102e-175	-0.786427	TGFB-high >= TGFB-low
RGS5	2.95793e-66	-0.786108	TGFB-high >= TGFB-low
GPM6A	3.00563e-41	-0.785395	TGFB-high >= TGFB-low
L1CAM	7.39833e-43	-0.784398	TGFB-high >= TGFB-low
HSD11B1	7.6854e-69	-0.783975	TGFB-high >= TGFB-low
FZD7	3.78721e-79	-0.783543	TGFB-high >= TGFB-low
SRGN	1.10929e-77	-0.783152	TGFB-high >= TGFB-low
SORBS1	4.19123e-68	-0.783091	TGFB-high >= TGFB-low
ARHGAP29	1.02012e-91	-0.783032	TGFB-high >= TGFB-low
DZIP1	2.10371e-167	-0.782867	TGFB-high >= TGFB-low
MRC2	7.73543e-145	-0.782645	TGFB-high >= TGFB-low
ADAMTS5	2.09731e-125	-0.782344	TGFB-high >= TGFB-low
PLOD2	2.85182e-94	-0.78178	TGFB-high >= TGFB-low
STEAP4	8.39898e-64	-0.780719	TGFB-high >= TGFB-low
KCNE4	9.01703e-130	-0.780245	TGFB-high >= TGFB-low
IL6ST	1.51906e-133	-0.780034	TGFB-high >= TGFB-low
KIRREL	2.75437e-125	-0.779544	TGFB-high >= TGFB-low
TNFSF13B	6.21095e-63	-0.778463	TGFB-high >= TGFB-low
PLS3	5.19683e-128	-0.778113	TGFB-high >= TGFB-low
MS4A7	8.35362e-67	-0.777594	TGFB-high >= TGFB-low
MS4A4A	1.1614e-59	-0.777246	TGFB-high >= TGFB-low
F2R	3.59282e-122	-0.777146	TGFB-high >= TGFB-low
BCL2A1	7.38923e-37	-0.773604	TGFB-high >= TGFB-low
CSF2RB	1.45305e-68	-0.772884	TGFB-high >= TGFB-low
MAMDC2	6.44069e-48	-0.771693	TGFB-high >= TGFB-low
DLC1	4.39793e-135	-0.771151	TGFB-high >= TGFB-low
CHRDL2	1.12135e-34	-0.77075	TGFB-high >= TGFB-low
HSPB7	2.29832e-51	-0.77049	TGFB-high >= TGFB-low
FOXF1	2.15261e-50	-0.770159	TGFB-high >= TGFB-low
BMPR2	7.82289e-220	-0.769457	TGFB-high >= TGFB-low
ENPP2	3.81469e-76	-0.769384	TGFB-high >= TGFB-low
CLIC2	6.35038e-85	-0.76917	TGFB-high >= TGFB-low
OLFML1	2.54104e-115	-0.768993	TGFB-high >= TGFB-low
TWSG1	8.62261e-120	-0.768652	TGFB-high >= TGFB-low
EPB41L3	2.11577e-61	-0.768018	TGFB-high >= TGFB-low
NPR3	3.8565e-69	-0.76621	TGFB-high >= TGFB-low
LRP12	3.42935e-131	-0.76581	TGFB-high >= TGFB-low
TMEM55A	6.09533e-129	-0.764965	TGFB-high >= TGFB-low
IFI44L	8.39261e-30	-0.764393	TGFB-high >= TGFB-low
PCOLCE2	1.35911e-36	-0.763625	TGFB-high >= TGFB-low
FOXP2	3.05268e-45	-0.763323	TGFB-high >= TGFB-low
AGTR1	4.05186e-56	-0.762978	TGFB-high >= TGFB-low
THY1	1.53369e-123	-0.762286	TGFB-high >= TGFB-low
JAM3	1.80525e-112	-0.762216	TGFB-high >= TGFB-low
MNDA	4.13286e-58	-0.760898	TGFB-high >= TGFB-low
ITGAV	1.81289e-193	-0.758728	TGFB-high >= TGFB-low
KANK2	2.08946e-119	-0.757394	TGFB-high >= TGFB-low
AQP9	1.56486e-38	-0.756983	TGFB-high >= TGFB-low
CD93	6.03208e-112	-0.755446	TGFB-high >= TGFB-low
EVI2A	9.55024e-67	-0.755177	TGFB-high >= TGFB-low
DACT3	3.40436e-99	-0.754719	TGFB-high >= TGFB-low
ATP8B2	1.20966e-104	-0.753515	TGFB-high >= TGFB-low
SDC2	2.06327e-131	-0.753405	TGFB-high >= TGFB-low
ATP2B4	4.01658e-116	-0.752379	TGFB-high >= TGFB-low
FAM63B	1.73525e-153	-0.75112	TGFB-high >= TGFB-low
LATS2	2.25907e-146	-0.750802	TGFB-high >= TGFB-low
PRDM1	5.50354e-93	-0.750605	TGFB-high >= TGFB-low
ITGA5	5.33393e-109	-0.749801	TGFB-high >= TGFB-low
FGFR1	6.31998e-129	-0.749301	TGFB-high >= TGFB-low
PDE1A	8.38307e-99	-0.746218	TGFB-high >= TGFB-low
SOCS5	5.0624e-182	-0.746171	TGFB-high >= TGFB-low
MSN	3.05856e-131	-0.745622	TGFB-high >= TGFB-low
HS3ST3A1	1.27261e-105	-0.745537	TGFB-high >= TGFB-low
TPST1	7.47923e-155	-0.745007	TGFB-high >= TGFB-low
PDZRN4	9.5343e-55	-0.744947	TGFB-high >= TGFB-low
TSC22D3	2.95646e-87	-0.7444	TGFB-high >= TGFB-low
VSIG4	1.08668e-64	-0.744391	TGFB-high >= TGFB-low
PRR16	6.31638e-101	-0.743889	TGFB-high >= TGFB-low
FAM19A5	1.30094e-103	-0.743086	TGFB-high >= TGFB-low
NEGR1	4.69309e-79	-0.742324	TGFB-high >= TGFB-low
RARRES2	1.2369e-83	-0.740227	TGFB-high >= TGFB-low
TCEAL3	7.1201e-121	-0.739999	TGFB-high >= TGFB-low
FEZ1	1.69473e-97	-0.739663	TGFB-high >= TGFB-low
TLR1	5.36024e-85	-0.738938	TGFB-high >= TGFB-low
RAB23	3.28661e-111	-0.738229	TGFB-high >= TGFB-low
KCNMA1	1.28994e-44	-0.737465	TGFB-high >= TGFB-low
AXL	3.09838e-118	-0.737324	TGFB-high >= TGFB-low
DSEL	5.681e-110	-0.736803	TGFB-high >= TGFB-low
SGCD	7.20979e-109	-0.736779	TGFB-high >= TGFB-low
PLA1A	2.65432e-58	-0.736259	TGFB-high >= TGFB-low
TGFBR1	6.4855e-199	-0.735678	TGFB-high >= TGFB-low
FCER1G	1.88822e-62	-0.735106	TGFB-high >= TGFB-low
PDLIM4	2.10073e-101	-0.734885	TGFB-high >= TGFB-low
PCSK5	1.90315e-91	-0.734762	TGFB-high >= TGFB-low
FCGR2A	3.55038e-70	-0.734421	TGFB-high >= TGFB-low
TFPI2	4.1214e-31	-0.733351	TGFB-high >= TGFB-low
PDGFD	1.15913e-66	-0.733104	TGFB-high >= TGFB-low
ANKRD6	5.20435e-112	-0.731382	TGFB-high >= TGFB-low
C3ORF14	1.30522e-43	-0.731264	TGFB-high >= TGFB-low
ATP10D	4.36522e-97	-0.730284	TGFB-high >= TGFB-low
GPR183	1.13418e-71	-0.730129	TGFB-high >= TGFB-low
CALCRL	1.02463e-110	-0.728368	TGFB-high >= TGFB-low
FAM13C	6.98317e-90	-0.72811	TGFB-high >= TGFB-low
RRAGD	1.38677e-70	-0.727554	TGFB-high >= TGFB-low
TIMP1	9.58798e-99	-0.727397	TGFB-high >= TGFB-low
PELI2	5.79472e-87	-0.727241	TGFB-high >= TGFB-low
LDB2	2.03718e-109	-0.72406	TGFB-high >= TGFB-low
CXCL5	4.68389e-14	-0.723771	TGFB-high >= TGFB-low
SGK1	4.4632e-81	-0.72313	TGFB-high >= TGFB-low
HDAC9	7.97741e-76	-0.722394	TGFB-high >= TGFB-low
TTC7B	1.41275e-130	-0.721837	TGFB-high >= TGFB-low
NRP2	1.13494e-142	-0.720909	TGFB-high >= TGFB-low
ACSL4	2.38808e-106	-0.720261	TGFB-high >= TGFB-low
IRAK3	6.4476e-90	-0.719212	TGFB-high >= TGFB-low
JAM2	3.73695e-90	-0.718193	TGFB-high >= TGFB-low
LRRC17	1.0299e-89	-0.717238	TGFB-high >= TGFB-low
ETV1	7.98391e-64	-0.717143	TGFB-high >= TGFB-low
FSTL1	2.33324e-123	-0.716738	TGFB-high >= TGFB-low
FBLN2	7.20699e-81	-0.7162	TGFB-high >= TGFB-low
ST3GAL6	1.32701e-115	-0.715642	TGFB-high >= TGFB-low
CFI	2.39557e-53	-0.715349	TGFB-high >= TGFB-low
EVC	3.56807e-129	-0.71534	TGFB-high >= TGFB-low
ITGB8	1.57493e-59	-0.714721	TGFB-high >= TGFB-low
MATN3	9.15237e-63	-0.714358	TGFB-high >= TGFB-low
STC1	6.06538e-69	-0.713614	TGFB-high >= TGFB-low
GNAI1	1.13348e-73	-0.712873	TGFB-high >= TGFB-low
SCN7A	2.19225e-41	-0.712532	TGFB-high >= TGFB-low
CHL1	3.25909e-63	-0.711961	TGFB-high >= TGFB-low
CEP170	4.95052e-146	-0.711692	TGFB-high >= TGFB-low
BAG2	2.45061e-38	-0.71082	TGFB-high >= TGFB-low
CDO1	3.78938e-66	-0.708805	TGFB-high >= TGFB-low
LAMC1	1.78005e-175	-0.708634	TGFB-high >= TGFB-low
LAMA2	3.2522e-92	-0.707042	TGFB-high >= TGFB-low
PDE10A	7.87961e-62	-0.706865	TGFB-high >= TGFB-low
WDR47	3.22951e-137	-0.706614	TGFB-high >= TGFB-low
LPPR4	8.54317e-106	-0.705901	TGFB-high >= TGFB-low
FGL2	4.73249e-50	-0.705577	TGFB-high >= TGFB-low
HACD4	4.68154e-92	-0.705553	TGFB-high >= TGFB-low
MAP3K8	2.28318e-78	-0.70486	TGFB-high >= TGFB-low
CLEC7A	1.61959e-65	-0.704752	TGFB-high >= TGFB-low
CXCL8	7.50017e-19	-0.704616	TGFB-high >= TGFB-low
PTRF	8.84628e-122	-0.703557	TGFB-high >= TGFB-low
S100A4	2.29233e-51	-0.700822	TGFB-high >= TGFB-low
SNX10	3.0462e-62	-0.698987	TGFB-high >= TGFB-low
ETS1	9.50819e-135	-0.698273	TGFB-high >= TGFB-low
ST6GAL2	7.98378e-47	-0.697249	TGFB-high >= TGFB-low
PCDH17	1.22674e-90	-0.696185	TGFB-high >= TGFB-low
ADIPOQ	3.3344e-23	-0.695921	TGFB-high >= TGFB-low
VEGFC	2.13572e-105	-0.695769	TGFB-high >= TGFB-low
CHST3	2.72724e-78	-0.695367	TGFB-high >= TGFB-low
MMP19	2.35055e-116	-0.693764	TGFB-high >= TGFB-low
HS3ST3B1	1.06047e-72	-0.692921	TGFB-high >= TGFB-low
FAM101B	5.95975e-120	-0.692807	TGFB-high >= TGFB-low
CPXM2	5.52372e-65	-0.692675	TGFB-high >= TGFB-low
PNMA1	4.06249e-87	-0.691479	TGFB-high >= TGFB-low
LYST	9.86867e-107	-0.69045	TGFB-high >= TGFB-low
RARB	2.21511e-123	-0.689705	TGFB-high >= TGFB-low
SGIP1	2.80053e-129	-0.689301	TGFB-high >= TGFB-low
HHIP	4.35402e-54	-0.689055	TGFB-high >= TGFB-low
PTPRC	5.1753e-52	-0.687635	TGFB-high >= TGFB-low
LIX1L	5.73691e-138	-0.686251	TGFB-high >= TGFB-low
FRY	4.15771e-78	-0.685445	TGFB-high >= TGFB-low
NKX3-2	8.65212e-102	-0.681625	TGFB-high >= TGFB-low
ANKRD50	3.03659e-157	-0.681341	TGFB-high >= TGFB-low
TEK	6.98418e-112	-0.681183	TGFB-high >= TGFB-low
FGF2	2.32466e-72	-0.680495	TGFB-high >= TGFB-low
HOXD10	1.61182e-36	-0.679147	TGFB-high >= TGFB-low
LGALS1	8.11961e-102	-0.679132	TGFB-high >= TGFB-low
RNF150	2.98936e-73	-0.678901	TGFB-high >= TGFB-low
ITPR1	1.99743e-113	-0.678784	TGFB-high >= TGFB-low
EDNRB	8.81671e-52	-0.67723	TGFB-high >= TGFB-low
LMCD1	5.96193e-106	-0.675766	TGFB-high >= TGFB-low
SVEP1	1.47854e-77	-0.674611	TGFB-high >= TGFB-low
QKI	1.14018e-106	-0.674294	TGFB-high >= TGFB-low
SOX7	1.19857e-77	-0.673945	TGFB-high >= TGFB-low
TSHZ3	1.60634e-132	-0.672786	TGFB-high >= TGFB-low
EMP1	1.11577e-74	-0.672682	TGFB-high >= TGFB-low
TUSC3	5.18061e-74	-0.672318	TGFB-high >= TGFB-low
HSPA2	1.45187e-38	-0.672115	TGFB-high >= TGFB-low
PLEKHH2	7.90709e-85	-0.671633	TGFB-high >= TGFB-low
ERG	2.51612e-124	-0.671121	TGFB-high >= TGFB-low
SCUBE2	2.07823e-63	-0.670196	TGFB-high >= TGFB-low
BCL6	4.83058e-93	-0.669618	TGFB-high >= TGFB-low
A2M	5.88753e-85	-0.669558	TGFB-high >= TGFB-low
TSPYL4	1.48502e-133	-0.668973	TGFB-high >= TGFB-low
NLGN4X	1.12158e-80	-0.668076	TGFB-high >= TGFB-low
MMP16	3.26032e-113	-0.668044	TGFB-high >= TGFB-low
MAGI2	2.3094e-99	-0.667586	TGFB-high >= TGFB-low
DOK5	2.35937e-88	-0.667314	TGFB-high >= TGFB-low
PRKG1	1.02521e-101	-0.667165	TGFB-high >= TGFB-low
OSMR	1.53034e-77	-0.666981	TGFB-high >= TGFB-low
CDC42EP3	4.24427e-100	-0.666968	TGFB-high >= TGFB-low
MCTP1	1.15266e-60	-0.666892	TGFB-high >= TGFB-low
TCEA2	1.22588e-87	-0.666549	TGFB-high >= TGFB-low
ELN	2.28609e-48	-0.666539	TGFB-high >= TGFB-low
FBXL7	3.53506e-131	-0.665542	TGFB-high >= TGFB-low
FBXO32	1.42189e-85	-0.665293	TGFB-high >= TGFB-low
ANGPT1	3.85455e-86	-0.665222	TGFB-high >= TGFB-low
ADAMTS6	6.28519e-117	-0.665033	TGFB-high >= TGFB-low
WBP5	5.33233e-79	-0.664146	TGFB-high >= TGFB-low
CHN1	1.22835e-98	-0.663674	TGFB-high >= TGFB-low
EBF1	4.35107e-87	-0.663503	TGFB-high >= TGFB-low
ARRDC3	2.94308e-105	-0.662463	TGFB-high >= TGFB-low
LRRK2	3.91483e-74	-0.662115	TGFB-high >= TGFB-low
FAM20C	1.29705e-95	-0.661855	TGFB-high >= TGFB-low
TLR4	1.56129e-66	-0.661578	TGFB-high >= TGFB-low
FLI1	3.16607e-87	-0.661394	TGFB-high >= TGFB-low
PCDH18	1.01838e-68	-0.660794	TGFB-high >= TGFB-low
RCBTB2	7.14349e-130	-0.660324	TGFB-high >= TGFB-low
PALMD	2.00534e-74	-0.658815	TGFB-high >= TGFB-low
LPAR6	3.60946e-71	-0.658778	TGFB-high >= TGFB-low
P2RY14	5.4893e-47	-0.658296	TGFB-high >= TGFB-low
COL4A1	2.37404e-88	-0.658139	TGFB-high >= TGFB-low
ANKRD44	4.09713e-69	-0.657798	TGFB-high >= TGFB-low
COL4A2	3.89014e-103	-0.657333	TGFB-high >= TGFB-low
OBSL1	1.08305e-53	-0.657096	TGFB-high >= TGFB-low
PROS1	4.23121e-57	-0.656902	TGFB-high >= TGFB-low
RBMS3	1.46033e-104	-0.656359	TGFB-high >= TGFB-low
CD14	3.58734e-64	-0.656225	TGFB-high >= TGFB-low
REEP3	2.33369e-114	-0.655842	TGFB-high >= TGFB-low
FAT4	3.15014e-82	-0.655622	TGFB-high >= TGFB-low
C10ORF10	4.31847e-77	-0.655353	TGFB-high >= TGFB-low
TCEAL2	7.33453e-48	-0.654386	TGFB-high >= TGFB-low
HEG1	1.22195e-116	-0.654319	TGFB-high >= TGFB-low
SOCS3	4.96786e-51	-0.653579	TGFB-high >= TGFB-low
RHOQ	5.38895e-153	-0.653544	TGFB-high >= TGFB-low
SLFN12	1.6428e-85	-0.653452	TGFB-high >= TGFB-low
CH25H	6.34742e-51	-0.652994	TGFB-high >= TGFB-low
C20ORF194	1.20857e-113	-0.652493	TGFB-high >= TGFB-low
TMTC1	2.37625e-72	-0.652466	TGFB-high >= TGFB-low
RECQL	2.7733e-129	-0.651564	TGFB-high >= TGFB-low
ZBTB20	1.93294e-96	-0.651479	TGFB-high >= TGFB-low
MRGPRF	6.47597e-48	-0.651142	TGFB-high >= TGFB-low
PRNP	4.59512e-84	-0.650986	TGFB-high >= TGFB-low
MR1	7.77343e-79	-0.650869	TGFB-high >= TGFB-low
MBNL2	5.41074e-82	-0.650075	TGFB-high >= TGFB-low
LHFP	2.27046e-100	-0.649786	TGFB-high >= TGFB-low
SERPINE2	4.70779e-49	-0.649735	TGFB-high >= TGFB-low
PDE5A	6.63643e-66	-0.649412	TGFB-high >= TGFB-low
EVI2B	6.60481e-51	-0.649047	TGFB-high >= TGFB-low
C1ORF162	7.44708e-65	-0.648688	TGFB-high >= TGFB-low
ARL10	7.68117e-104	-0.647125	TGFB-high >= TGFB-low
CHSY1	8.04575e-127	-0.647017	TGFB-high >= TGFB-low
UBE2Q2	4.96543e-114	-0.64685	TGFB-high >= TGFB-low
HCK	1.73138e-62	-0.645287	TGFB-high >= TGFB-low
SMURF2	2.13176e-128	-0.644007	TGFB-high >= TGFB-low
CDH19	6.23897e-46	-0.643528	TGFB-high >= TGFB-low
HAS2	5.96061e-62	-0.643326	TGFB-high >= TGFB-low
GLRB	1.33369e-94	-0.642864	TGFB-high >= TGFB-low
FPR3	1.80452e-62	-0.642696	TGFB-high >= TGFB-low
COL16A1	2.33898e-71	-0.642495	TGFB-high >= TGFB-low
ADGRA2	4.29819e-116	-0.641186	TGFB-high >= TGFB-low
IKBIP	1.39946e-89	-0.64095	TGFB-high >= TGFB-low
SORBS2	1.3602e-34	-0.639315	TGFB-high >= TGFB-low
FAM13B	3.70707e-102	-0.63911	TGFB-high >= TGFB-low
TYROBP	1.2315e-54	-0.638957	TGFB-high >= TGFB-low
TIE1	1.41906e-89	-0.638811	TGFB-high >= TGFB-low
WDFY3	1.68552e-149	-0.638555	TGFB-high >= TGFB-low
ENPEP	6.11747e-69	-0.638249	TGFB-high >= TGFB-low
CHST11	1.44831e-95	-0.637827	TGFB-high >= TGFB-low
RAB8B	1.61302e-110	-0.637459	TGFB-high >= TGFB-low
EMCN	1.14184e-84	-0.63654	TGFB-high >= TGFB-low
LIMCH1	7.9468e-56	-0.635663	TGFB-high >= TGFB-low
FYN	2.92421e-84	-0.635587	TGFB-high >= TGFB-low
TGFB2	8.58386e-84	-0.635108	TGFB-high >= TGFB-low
RAI2	1.82971e-58	-0.634613	TGFB-high >= TGFB-low
SLC16A2	6.05811e-63	-0.634444	TGFB-high >= TGFB-low
ALOX5	2.67783e-43	-0.63424	TGFB-high >= TGFB-low
FYB	5.24259e-53	-0.634147	TGFB-high >= TGFB-low
COL18A1	1.45831e-97	-0.63353	TGFB-high >= TGFB-low
FKBP7	6.65289e-139	-0.633462	TGFB-high >= TGFB-low
CALU	1.5224e-161	-0.630443	TGFB-high >= TGFB-low
C5AR1	9.61847e-48	-0.630295	TGFB-high >= TGFB-low
PFN2	5.38436e-40	-0.630235	TGFB-high >= TGFB-low
CD84	4.92759e-66	-0.629876	TGFB-high >= TGFB-low
LAMB1	2.12694e-92	-0.628896	TGFB-high >= TGFB-low
ZNF281	4.29242e-125	-0.628492	TGFB-high >= TGFB-low
TCEAL4	3.82949e-93	-0.628457	TGFB-high >= TGFB-low
PGM2L1	3.50452e-97	-0.628426	TGFB-high >= TGFB-low
FAM49A	1.03843e-88	-0.62831	TGFB-high >= TGFB-low
IFI44	1.45476e-32	-0.628285	TGFB-high >= TGFB-low
PBX1	1.94089e-66	-0.627742	TGFB-high >= TGFB-low
DEGS1	6.67371e-116	-0.627368	TGFB-high >= TGFB-low
PCDHB16	2.57865e-52	-0.626908	TGFB-high >= TGFB-low
COL13A1	6.50253e-68	-0.626778	TGFB-high >= TGFB-low
CCDC102B	5.05166e-82	-0.626449	TGFB-high >= TGFB-low
KLHL6	2.11555e-45	-0.626178	TGFB-high >= TGFB-low
ZNF331	3.97809e-61	-0.625873	TGFB-high >= TGFB-low
LYVE1	4.35542e-47	-0.6258	TGFB-high >= TGFB-low
STOM	3.96607e-87	-0.625798	TGFB-high >= TGFB-low
ST8SIA4	1.2039e-75	-0.625788	TGFB-high >= TGFB-low
CYYR1	6.90045e-96	-0.625395	TGFB-high >= TGFB-low
SCUBE3	1.64064e-42	-0.625253	TGFB-high >= TGFB-low
ARHGEF6	4.1233e-90	-0.624098	TGFB-high >= TGFB-low
ATL1	5.00014e-92	-0.622294	TGFB-high >= TGFB-low
RNF144A	4.95795e-96	-0.621664	TGFB-high >= TGFB-low
ARHGAP6	9.52826e-37	-0.62145	TGFB-high >= TGFB-low
PTPN14	2.78836e-108	-0.621286	TGFB-high >= TGFB-low
CASQ2	8.82908e-29	-0.621215	TGFB-high >= TGFB-low
PAPLN	2.46463e-61	-0.621142	TGFB-high >= TGFB-low
RNF146	9.46402e-140	-0.620442	TGFB-high >= TGFB-low
BACE1	2.93006e-133	-0.620418	TGFB-high >= TGFB-low
ADARB1	1.54573e-70	-0.620217	TGFB-high >= TGFB-low
STMN2	6.66784e-35	-0.619688	TGFB-high >= TGFB-low
DBN1	5.33341e-73	-0.619613	TGFB-high >= TGFB-low
SVIL	1.08715e-95	-0.619466	TGFB-high >= TGFB-low
MYOCD	3.73002e-39	-0.619444	TGFB-high >= TGFB-low
ATRX	6.42998e-112	-0.618825	TGFB-high >= TGFB-low
LEF1	1.75346e-53	-0.618644	TGFB-high >= TGFB-low
PAM	2.86826e-97	-0.617089	TGFB-high >= TGFB-low
LPL	1.14012e-32	-0.615321	TGFB-high >= TGFB-low
RBPMS2	9.24831e-49	-0.614953	TGFB-high >= TGFB-low
SAMSN1	1.29956e-50	-0.61466	TGFB-high >= TGFB-low
PRKAR2B	3.23245e-36	-0.614337	TGFB-high >= TGFB-low
PER3	1.32825e-61	-0.613564	TGFB-high >= TGFB-low
OLFML2A	7.3153e-86	-0.613536	TGFB-high >= TGFB-low
SERPINH1	2.41526e-111	-0.613366	TGFB-high >= TGFB-low
STX2	2.29431e-102	-0.612894	TGFB-high >= TGFB-low
PIK3CA	1.92544e-146	-0.612461	TGFB-high >= TGFB-low
GRP	1.79439e-38	-0.612393	TGFB-high >= TGFB-low
DIP2C	1.265e-91	-0.612082	TGFB-high >= TGFB-low
SLC1A3	4.17872e-64	-0.611945	TGFB-high >= TGFB-low
HEYL	3.36731e-78	-0.611923	TGFB-high >= TGFB-low
PLA2G5	1.04697e-59	-0.611845	TGFB-high >= TGFB-low
SCD5	2.06684e-42	-0.611805	TGFB-high >= TGFB-low
BNIP3L	1.24427e-74	-0.611724	TGFB-high >= TGFB-low
FNDC3B	8.94627e-97	-0.610936	TGFB-high >= TGFB-low
SLC2A10	6.42936e-48	-0.610782	TGFB-high >= TGFB-low
SERINC1	1.10358e-165	-0.609403	TGFB-high >= TGFB-low
LIPA	2.44821e-60	-0.609125	TGFB-high >= TGFB-low
RGMA	3.06486e-54	-0.608418	TGFB-high >= TGFB-low
SH3BP5	3.22453e-96	-0.606226	TGFB-high >= TGFB-low
CCR1	1.61778e-64	-0.605815	TGFB-high >= TGFB-low
ENTPD1	4.24707e-125	-0.605292	TGFB-high >= TGFB-low
NBEA	2.15012e-49	-0.605145	TGFB-high >= TGFB-low
C1QB	1.00674e-34	-0.604919	TGFB-high >= TGFB-low
NALCN	8.75938e-56	-0.604646	TGFB-high >= TGFB-low
CECR1	1.58464e-49	-0.604569	TGFB-high >= TGFB-low
IL33	4.41177e-19	-0.603881	TGFB-high >= TGFB-low
PTN	6.26841e-57	-0.60372	TGFB-high >= TGFB-low
TOR1AIP1	2.35431e-143	-0.603573	TGFB-high >= TGFB-low
TGFB1I1	2.25744e-64	-0.603398	TGFB-high >= TGFB-low
IFIT2	1.08146e-41	-0.603373	TGFB-high >= TGFB-low
PSD3	7.60731e-70	-0.603266	TGFB-high >= TGFB-low
CDH5	1.44795e-80	-0.601772	TGFB-high >= TGFB-low
RIMKLB	8.1354e-87	-0.601595	TGFB-high >= TGFB-low
IFT80	8.9575e-91	-0.601564	TGFB-high >= TGFB-low
MRAS	1.14596e-116	-0.60149	TGFB-high >= TGFB-low
SNX18	1.42209e-119	-0.601223	TGFB-high >= TGFB-low
HIP1	1.3179e-93	-0.601019	TGFB-high >= TGFB-low
PJA2	2.62652e-108	-0.600716	TGFB-high >= TGFB-low
TRIM22	1.30079e-45	-0.599568	TGFB-high >= TGFB-low
FLT1	1.01261e-86	-0.599295	TGFB-high >= TGFB-low
MARCKS	3.07096e-106	-0.598117	TGFB-high >= TGFB-low
PTPN21	6.24077e-111	-0.59708	TGFB-high >= TGFB-low
IL7R	6.9146e-41	-0.596867	TGFB-high >= TGFB-low
SLIT3	5.10777e-57	-0.596739	TGFB-high >= TGFB-low
AOX1	1.58409e-46	-0.596252	TGFB-high >= TGFB-low
ACVR1	2.60427e-214	-0.595806	TGFB-high >= TGFB-low
SYT11	6.07076e-119	-0.594611	TGFB-high >= TGFB-low
IDS	1.40824e-121	-0.594045	TGFB-high >= TGFB-low
PPP1R12B	2.09779e-52	-0.594011	TGFB-high >= TGFB-low
PLEKHO1	2.22454e-81	-0.59334	TGFB-high >= TGFB-low
RCBTB1	1.40086e-80	-0.59324	TGFB-high >= TGFB-low
SUGCT	1.00385e-64	-0.592975	TGFB-high >= TGFB-low
MAN1C1	1.1343e-68	-0.592332	TGFB-high >= TGFB-low
CD248	1.80391e-71	-0.592305	TGFB-high >= TGFB-low
PBX3	1.31667e-89	-0.591445	TGFB-high >= TGFB-low
SCRG1	7.88334e-36	-0.591072	TGFB-high >= TGFB-low
TRIB2	1.04057e-54	-0.590951	TGFB-high >= TGFB-low
SNCA	5.8812e-60	-0.59026	TGFB-high >= TGFB-low
ACKR1	2.94771e-33	-0.590231	TGFB-high >= TGFB-low
RTN1	2.12894e-56	-0.589451	TGFB-high >= TGFB-low
KLHL24	5.01657e-97	-0.589442	TGFB-high >= TGFB-low
RNF144B	7.31389e-51	-0.589212	TGFB-high >= TGFB-low
CSF1R	3.22707e-69	-0.588713	TGFB-high >= TGFB-low
SOAT1	6.81161e-60	-0.588199	TGFB-high >= TGFB-low
CLEC2B	2.58268e-69	-0.588161	TGFB-high >= TGFB-low
QPCT	5.33608e-24	-0.585923	TGFB-high >= TGFB-low
CCDC69	2.46948e-42	-0.585914	TGFB-high >= TGFB-low
SACS	3.68658e-59	-0.585803	TGFB-high >= TGFB-low
PTPRM	4.43375e-113	-0.585637	TGFB-high >= TGFB-low
ZNF25	1.01971e-145	-0.585633	TGFB-high >= TGFB-low
PTGFR	2.04317e-65	-0.584939	TGFB-high >= TGFB-low
TNFRSF11B	6.34742e-26	-0.584924	TGFB-high >= TGFB-low
TPBG	2.98166e-52	-0.584324	TGFB-high >= TGFB-low
HLA-DRA	5.28305e-32	-0.584124	TGFB-high >= TGFB-low
RCAN1	1.45272e-76	-0.583206	TGFB-high >= TGFB-low
SCRN1	1.36253e-46	-0.583009	TGFB-high >= TGFB-low
TRIM6	3.04876e-72	-0.582886	TGFB-high >= TGFB-low
UST	6.45764e-49	-0.582011	TGFB-high >= TGFB-low
HCLS1	3.97758e-50	-0.581796	TGFB-high >= TGFB-low
PLAU	1.16717e-55	-0.581532	TGFB-high >= TGFB-low
LAPTM5	9.96472e-60	-0.581529	TGFB-high >= TGFB-low
GPR34	1.94451e-41	-0.581236	TGFB-high >= TGFB-low
COX7A1	7.8158e-67	-0.581124	TGFB-high >= TGFB-low
C8ORF4	5.95753e-31	-0.581057	TGFB-high >= TGFB-low
PLXDC1	2.76098e-94	-0.580995	TGFB-high >= TGFB-low
SULF2	4.57138e-65	-0.580949	TGFB-high >= TGFB-low
KDELC1	6.61148e-103	-0.580666	TGFB-high >= TGFB-low
GAP43	1.10389e-47	-0.58061	TGFB-high >= TGFB-low
HGF	7.72542e-70	-0.580408	TGFB-high >= TGFB-low
CGNL1	6.21425e-54	-0.580274	TGFB-high >= TGFB-low
NGFRAP1	3.15285e-48	-0.580089	TGFB-high >= TGFB-low
SCARB2	1.31268e-75	-0.579659	TGFB-high >= TGFB-low
APOE	5.72118e-35	-0.579638	TGFB-high >= TGFB-low
SPHK1	1.77191e-67	-0.578853	TGFB-high >= TGFB-low
PPP1R12A	4.97717e-117	-0.578198	TGFB-high >= TGFB-low
ACSL1	9.68981e-55	-0.577905	TGFB-high >= TGFB-low
SCG5	8.64568e-27	-0.577843	TGFB-high >= TGFB-low
CHSY3	4.9814e-90	-0.577659	TGFB-high >= TGFB-low
KLF12	1.0244e-77	-0.577599	TGFB-high >= TGFB-low
MS4A6A	3.60132e-53	-0.577397	TGFB-high >= TGFB-low
LEPROT	3.80825e-136	-0.576246	TGFB-high >= TGFB-low
TIAM1	1.86244e-53	-0.575688	TGFB-high >= TGFB-low
SCPEP1	1.88567e-80	-0.575626	TGFB-high >= TGFB-low
PPAP2B	2.33329e-84	-0.575424	TGFB-high >= TGFB-low
C3AR1	2.17098e-63	-0.575354	TGFB-high >= TGFB-low
LONRF2	7.15744e-36	-0.574042	TGFB-high >= TGFB-low
SLMAP	3.77891e-84	-0.573898	TGFB-high >= TGFB-low
SCEL	5.3571e-20	-0.573633	TGFB-high >= TGFB-low
CORIN	1.64616e-58	-0.572829	TGFB-high >= TGFB-low
FMO2	2.86084e-45	-0.572704	TGFB-high >= TGFB-low
DOCK8	1.80325e-48	-0.572071	TGFB-high >= TGFB-low
ATXN1	3.16735e-108	-0.572066	TGFB-high >= TGFB-low
ARMCX3	3.40874e-71	-0.571399	TGFB-high >= TGFB-low
IGFBP6	1.38228e-59	-0.570638	TGFB-high >= TGFB-low
GIMAP4	6.15685e-55	-0.569934	TGFB-high >= TGFB-low
KLF7	6.19401e-81	-0.56938	TGFB-high >= TGFB-low
GBP1	2.20054e-30	-0.568899	TGFB-high >= TGFB-low
VPS13B	1.34292e-108	-0.568641	TGFB-high >= TGFB-low
TLR2	1.25495e-66	-0.568561	TGFB-high >= TGFB-low
MAOB	3.64648e-33	-0.568276	TGFB-high >= TGFB-low
HAVCR2	9.48789e-53	-0.567905	TGFB-high >= TGFB-low
TGFB1	5.29711e-61	-0.567713	TGFB-high >= TGFB-low
CERCAM	7.57427e-70	-0.566907	TGFB-high >= TGFB-low
HOXC6	3.52492e-12	-0.564702	TGFB-high >= TGFB-low
MMP1	5.04723e-10	-0.564521	TGFB-high >= TGFB-low
RGL1	1.30828e-94	-0.564489	TGFB-high >= TGFB-low
TREM1	1.40477e-29	-0.564345	TGFB-high >= TGFB-low
LRRC32	4.16321e-90	-0.564138	TGFB-high >= TGFB-low
BBX	1.35713e-78	-0.563994	TGFB-high >= TGFB-low
FNBP1	4.48264e-66	-0.563583	TGFB-high >= TGFB-low
ASAP1	1.14433e-107	-0.563479	TGFB-high >= TGFB-low
ZDHHC17	2.04036e-111	-0.563464	TGFB-high >= TGFB-low
COL24A1	4.82226e-80	-0.562643	TGFB-high >= TGFB-low
PPP1R14A	3.72324e-35	-0.562138	TGFB-high >= TGFB-low
IFI16	5.21421e-46	-0.561747	TGFB-high >= TGFB-low
PTX3	4.86235e-38	-0.561125	TGFB-high >= TGFB-low
LRRFIP1	8.41819e-94	-0.561088	TGFB-high >= TGFB-low
ADAMTS2	9.34039e-61	-0.560695	TGFB-high >= TGFB-low
SHE	3.19648e-82	-0.560518	TGFB-high >= TGFB-low
IFIT3	1.14884e-30	-0.560517	TGFB-high >= TGFB-low
JPH2	1.39642e-41	-0.559888	TGFB-high >= TGFB-low
P4HA3	3.44136e-77	-0.558864	TGFB-high >= TGFB-low
PDZD2	1.58007e-57	-0.558786	TGFB-high >= TGFB-low
DENND5A	1.10936e-95	-0.557659	TGFB-high >= TGFB-low
CCDC50	3.83445e-125	-0.557418	TGFB-high >= TGFB-low
ZNF304	6.00714e-60	-0.557319	TGFB-high >= TGFB-low
GPR65	7.13781e-54	-0.557144	TGFB-high >= TGFB-low
MACF1	5.39937e-131	-0.556775	TGFB-high >= TGFB-low
36951	2.8139e-66	-0.556558	TGFB-high >= TGFB-low
CCPG1	3.44919e-86	-0.555229	TGFB-high >= TGFB-low
FKBP14	7.56311e-111	-0.55496	TGFB-high >= TGFB-low
CD86	6.73593e-59	-0.553657	TGFB-high >= TGFB-low
CITED2	1.22382e-53	-0.553302	TGFB-high >= TGFB-low
FZD6	1.10848e-77	-0.552575	TGFB-high >= TGFB-low
DIXDC1	1.79337e-60	-0.552241	TGFB-high >= TGFB-low
C1ORF54	2.10582e-83	-0.552178	TGFB-high >= TGFB-low
CXCR4	4.99647e-34	-0.552175	TGFB-high >= TGFB-low
RHOBTB1	7.10027e-67	-0.551837	TGFB-high >= TGFB-low
MAP3K2	1.09207e-115	-0.551658	TGFB-high >= TGFB-low
PLK2	1.69388e-39	-0.551405	TGFB-high >= TGFB-low
CALB2	9.37226e-27	-0.551383	TGFB-high >= TGFB-low
DOCK10	3.24584e-62	-0.550982	TGFB-high >= TGFB-low
PLTP	1.15588e-40	-0.550894	TGFB-high >= TGFB-low
MYCT1	5.6212e-98	-0.550678	TGFB-high >= TGFB-low
HOXD8	4.68001e-53	-0.550625	TGFB-high >= TGFB-low
EHD2	1.36143e-89	-0.549703	TGFB-high >= TGFB-low
HSPA6	1.36354e-29	-0.549693	TGFB-high >= TGFB-low
MAP2	1.87313e-50	-0.549597	TGFB-high >= TGFB-low
S1PR1	1.56276e-98	-0.549214	TGFB-high >= TGFB-low
ZBTB4	3.41424e-96	-0.548447	TGFB-high >= TGFB-low
SESN3	7.11303e-39	-0.548382	TGFB-high >= TGFB-low
SASH1	1.83285e-96	-0.54835	TGFB-high >= TGFB-low
ELOVL5	2.76854e-52	-0.54832	TGFB-high >= TGFB-low
EGR1	7.31116e-36	-0.547936	TGFB-high >= TGFB-low
TGFBR2	5.88556e-85	-0.547336	TGFB-high >= TGFB-low
FPR1	6.08878e-35	-0.547206	TGFB-high >= TGFB-low
TMEM100	8.10212e-40	-0.546881	TGFB-high >= TGFB-low
CYTH3	3.75721e-107	-0.546606	TGFB-high >= TGFB-low
DAPK1	9.77692e-39	-0.546403	TGFB-high >= TGFB-low
ERRFI1	1.25175e-47	-0.546166	TGFB-high >= TGFB-low
SEC62	4.01343e-87	-0.544153	TGFB-high >= TGFB-low
CSRP2	9.52928e-71	-0.543906	TGFB-high >= TGFB-low
FGD5	2.26298e-86	-0.543758	TGFB-high >= TGFB-low
TP53INP1	5.37919e-64	-0.543738	TGFB-high >= TGFB-low
DTNA	3.59936e-34	-0.543567	TGFB-high >= TGFB-low
CHD6	9.57905e-79	-0.543394	TGFB-high >= TGFB-low
IL10RA	5.22692e-44	-0.54284	TGFB-high >= TGFB-low
PLA2G7	4.31484e-41	-0.542723	TGFB-high >= TGFB-low
EMILIN1	5.06259e-56	-0.542178	TGFB-high >= TGFB-low
B3GALNT1	9.68793e-55	-0.542038	TGFB-high >= TGFB-low
LCP2	6.6396e-41	-0.541997	TGFB-high >= TGFB-low
TNFRSF19	5.7723e-28	-0.541702	TGFB-high >= TGFB-low
LPP	2.61082e-100	-0.540771	TGFB-high >= TGFB-low
CPEB4	1.73662e-84	-0.54072	TGFB-high >= TGFB-low
NR2F2	4.84921e-72	-0.540373	TGFB-high >= TGFB-low
STRN3	2.78969e-73	-0.53969	TGFB-high >= TGFB-low
FOSB	1.16117e-20	-0.538874	TGFB-high >= TGFB-low
OXR1	2.4645e-68	-0.538315	TGFB-high >= TGFB-low
WSB1	1.58545e-66	-0.537823	TGFB-high >= TGFB-low
RAB29	1.86448e-81	-0.537756	TGFB-high >= TGFB-low
TMOD2	6.15155e-77	-0.537724	TGFB-high >= TGFB-low
DAAM2	7.27258e-80	-0.537711	TGFB-high >= TGFB-low
COPZ2	1.33177e-80	-0.537643	TGFB-high >= TGFB-low
SDPR	1.09252e-39	-0.537021	TGFB-high >= TGFB-low
PTGS1	1.67107e-52	-0.536137	TGFB-high >= TGFB-low
SENP7	2.05794e-115	-0.535837	TGFB-high >= TGFB-low
FGF13	1.27767e-35	-0.535818	TGFB-high >= TGFB-low
LIFR	2.39538e-47	-0.53579	TGFB-high >= TGFB-low
ARHGAP24	4.76577e-82	-0.53511	TGFB-high >= TGFB-low
PLCB1	1.80703e-37	-0.534903	TGFB-high >= TGFB-low
MPEG1	4.36702e-39	-0.534714	TGFB-high >= TGFB-low
CADM1	8.42903e-49	-0.534546	TGFB-high >= TGFB-low
AIDA	1.49775e-81	-0.534461	TGFB-high >= TGFB-low
ALPK2	1.24161e-57	-0.534382	TGFB-high >= TGFB-low
SLC8A1	9.53911e-81	-0.534243	TGFB-high >= TGFB-low
BEND6	1.31117e-79	-0.534242	TGFB-high >= TGFB-low
C1QTNF7	8.82598e-54	-0.533815	TGFB-high >= TGFB-low
PDGFRB	2.14173e-75	-0.533731	TGFB-high >= TGFB-low
RHOB	1.1204e-56	-0.533726	TGFB-high >= TGFB-low
FMO1	4.66254e-32	-0.533547	TGFB-high >= TGFB-low
CHRNA3	1.03263e-38	-0.533146	TGFB-high >= TGFB-low
ANO6	3.74265e-93	-0.532903	TGFB-high >= TGFB-low
CCNG2	3.02453e-63	-0.532467	TGFB-high >= TGFB-low
TMTC3	5.19761e-85	-0.532204	TGFB-high >= TGFB-low
KIDINS220	4.70972e-128	-0.531321	TGFB-high >= TGFB-low
C2ORF40	7.37991e-28	-0.531263	TGFB-high >= TGFB-low
TMEM65	6.86368e-73	-0.531024	TGFB-high >= TGFB-low
COL21A1	1.91383e-49	-0.53099	TGFB-high >= TGFB-low
LPAR1	1.43272e-50	-0.530959	TGFB-high >= TGFB-low
ITGB2	1.58594e-38	-0.530369	TGFB-high >= TGFB-low
HERC5	8.0562e-43	-0.530153	TGFB-high >= TGFB-low
SKAP2	2.0782e-67	-0.5297	TGFB-high >= TGFB-low
ARL13B	5.63883e-81	-0.529621	TGFB-high >= TGFB-low
ARHGAP31	1.39409e-103	-0.52935	TGFB-high >= TGFB-low
SERPINB9	1.96309e-46	-0.528778	TGFB-high >= TGFB-low
SLC39A10	8.09129e-66	-0.52856	TGFB-high >= TGFB-low
SEC23A	9.64188e-118	-0.528536	TGFB-high >= TGFB-low
TGFB3	1.8553e-61	-0.528461	TGFB-high >= TGFB-low
40787	6.10286e-126	-0.528094	TGFB-high >= TGFB-low
JMJD1C	4.21164e-97	-0.52782	TGFB-high >= TGFB-low
ITGA4	2.89495e-59	-0.527372	TGFB-high >= TGFB-low
PKIA	1.10821e-36	-0.527192	TGFB-high >= TGFB-low
LILRB2	4.66744e-39	-0.5269	TGFB-high >= TGFB-low
SELL	2.23874e-27	-0.526798	TGFB-high >= TGFB-low
SMAD9	9.18293e-21	-0.526735	TGFB-high >= TGFB-low
TPSAB1	2.02838e-28	-0.526683	TGFB-high >= TGFB-low
BPGM	1.71343e-95	-0.526679	TGFB-high >= TGFB-low
C7ORF60	4.97346e-108	-0.526069	TGFB-high >= TGFB-low
DCHS1	5.74836e-62	-0.525825	TGFB-high >= TGFB-low
CLEC11A	2.26971e-76	-0.525779	TGFB-high >= TGFB-low
SOBP	8.56875e-39	-0.525321	TGFB-high >= TGFB-low
HS3ST2	3.26965e-29	-0.525188	TGFB-high >= TGFB-low
BMPR1B	7.35701e-34	-0.524997	TGFB-high >= TGFB-low
BVES	7.73635e-67	-0.524219	TGFB-high >= TGFB-low
SECISBP2L	2.89514e-111	-0.523936	TGFB-high >= TGFB-low
TTC37	2.72565e-67	-0.52373	TGFB-high >= TGFB-low
SPIN1	1.04514e-153	-0.52361	TGFB-high >= TGFB-low
PHTF2	7.12264e-99	-0.52302	TGFB-high >= TGFB-low
CLIP3	1.83148e-76	-0.522396	TGFB-high >= TGFB-low
GIMAP8	8.434e-53	-0.522142	TGFB-high >= TGFB-low
ACTC1	1.7369e-36	-0.521862	TGFB-high >= TGFB-low
N4BP2L1	4.04797e-45	-0.521783	TGFB-high >= TGFB-low
CREM	5.9494e-90	-0.521607	TGFB-high >= TGFB-low
GPR68	8.74192e-74	-0.521456	TGFB-high >= TGFB-low
CTSO	3.68363e-70	-0.521134	TGFB-high >= TGFB-low
ITM2B	2.08781e-113	-0.520811	TGFB-high >= TGFB-low
RNF11	5.75068e-114	-0.520632	TGFB-high >= TGFB-low
ERBB2IP	1.54703e-66	-0.520096	TGFB-high >= TGFB-low
PEA15	2.72596e-132	-0.519992	TGFB-high >= TGFB-low
ABHD13	1.88582e-61	-0.51921	TGFB-high >= TGFB-low
ACSS3	1.60533e-40	-0.51888	TGFB-high >= TGFB-low
FRZB	8.36167e-22	-0.518731	TGFB-high >= TGFB-low
PTGER3	2.77855e-56	-0.518669	TGFB-high >= TGFB-low
SEMA3C	1.87799e-47	-0.518433	TGFB-high >= TGFB-low
SPRED1	8.9437e-62	-0.518412	TGFB-high >= TGFB-low
CDC42BPA	1.20615e-71	-0.518254	TGFB-high >= TGFB-low
MYOF	5.26496e-62	-0.518208	TGFB-high >= TGFB-low
CSTA	3.45696e-26	-0.518169	TGFB-high >= TGFB-low
FOXO1	9.47913e-78	-0.518091	TGFB-high >= TGFB-low
RBPMS	1.0106e-56	-0.518042	TGFB-high >= TGFB-low
PTPN12	1.09334e-105	-0.517383	TGFB-high >= TGFB-low
SESTD1	8.45165e-78	-0.517329	TGFB-high >= TGFB-low
ANTXR2	1.43019e-63	-0.516979	TGFB-high >= TGFB-low
SNTB2	5.30365e-135	-0.516749	TGFB-high >= TGFB-low
CLIC6	2.16579e-33	-0.51655	TGFB-high >= TGFB-low
RASSF4	2.27415e-50	-0.516177	TGFB-high >= TGFB-low
KIFAP3	2.16303e-83	-0.515626	TGFB-high >= TGFB-low
PTPN13	5.82175e-28	-0.515148	TGFB-high >= TGFB-low
FCGR3B	1.15793e-21	-0.515041	TGFB-high >= TGFB-low
KDR	3.78233e-79	-0.514888	TGFB-high >= TGFB-low
MIB1	3.00933e-86	-0.513539	TGFB-high >= TGFB-low
ZBTB10	3.1873e-48	-0.513489	TGFB-high >= TGFB-low
SWAP70	5.8561e-103	-0.513388	TGFB-high >= TGFB-low
LDOC1	3.1072e-73	-0.513325	TGFB-high >= TGFB-low
RCN3	2.03761e-74	-0.513271	TGFB-high >= TGFB-low
SH2B3	2.1942e-61	-0.51305	TGFB-high >= TGFB-low
KLHL3	4.73431e-49	-0.512789	TGFB-high >= TGFB-low
MAN1A1	5.66369e-53	-0.51189	TGFB-high >= TGFB-low
GAS7	2.78285e-79	-0.51183	TGFB-high >= TGFB-low
FOXF2	2.54006e-35	-0.511269	TGFB-high >= TGFB-low
TNFSF11	1.56732e-34	-0.510567	TGFB-high >= TGFB-low
CPVL	3.20803e-32	-0.510121	TGFB-high >= TGFB-low
MID2	5.8286e-80	-0.509957	TGFB-high >= TGFB-low
POLK	2.01977e-88	-0.509831	TGFB-high >= TGFB-low
TANK	4.92684e-86	-0.509719	TGFB-high >= TGFB-low
SH3PXD2A	4.34818e-95	-0.509512	TGFB-high >= TGFB-low
PDLIM7	8.45146e-68	-0.509465	TGFB-high >= TGFB-low
RNASEL	5.67563e-71	-0.509393	TGFB-high >= TGFB-low
APBB1IP	8.12017e-44	-0.508856	TGFB-high >= TGFB-low
WFDC1	7.91676e-28	-0.508827	TGFB-high >= TGFB-low
PDE2A	4.14269e-47	-0.508574	TGFB-high >= TGFB-low
LAMB2	2.74925e-74	-0.508467	TGFB-high >= TGFB-low
ZNF117	8.0915e-45	-0.508068	TGFB-high >= TGFB-low
CX3CR1	6.84641e-44	-0.50766	TGFB-high >= TGFB-low
RANBP9	9.52773e-110	-0.507583	TGFB-high >= TGFB-low
LAIR1	2.87949e-58	-0.507471	TGFB-high >= TGFB-low
PLA2G4C	5.38663e-55	-0.507255	TGFB-high >= TGFB-low
LIG4	3.79144e-70	-0.506807	TGFB-high >= TGFB-low
LOXL2	7.23849e-46	-0.506587	TGFB-high >= TGFB-low
CCDC82	1.98646e-90	-0.506525	TGFB-high >= TGFB-low
REEP1	3.17193e-18	-0.506114	TGFB-high >= TGFB-low
HECW2	1.4842e-60	-0.506112	TGFB-high >= TGFB-low
STAM2	1.38238e-88	-0.505134	TGFB-high >= TGFB-low
ATP1A2	3.80417e-23	-0.504897	TGFB-high >= TGFB-low
YPEL5	1.1808e-112	-0.504821	TGFB-high >= TGFB-low
BICD2	4.74505e-105	-0.504408	TGFB-high >= TGFB-low
NAB1	7.65959e-56	-0.503937	TGFB-high >= TGFB-low
ABCA6	2.64659e-49	-0.503642	TGFB-high >= TGFB-low
GGT5	4.63905e-83	-0.50331	TGFB-high >= TGFB-low
KRT6A	3.87471e-12	-0.502683	TGFB-high >= TGFB-low
FER	5.1777e-65	-0.50227	TGFB-high >= TGFB-low
BHLHE22	6.90484e-52	-0.501853	TGFB-high >= TGFB-low
MARCO	6.73968e-22	-0.501065	TGFB-high >= TGFB-low
PDE4B	4.58994e-36	-0.501004	TGFB-high >= TGFB-low
CDKN1C	7.6849e-47	-0.500978	TGFB-high >= TGFB-low
IGSF6	8.81283e-33	-0.500836	TGFB-high >= TGFB-low
DPYSL2	8.23551e-58	-0.500671	TGFB-high >= TGFB-low
TMEM204	1.13058e-67	-0.500197	TGFB-high >= TGFB-low
TUB	1.68204e-54	-0.500184	TGFB-high >= TGFB-low
SIRPA	6.82913e-58	-0.499303	TGFB-high >= TGFB-low
ANXA6	2.1449e-60	-0.499294	TGFB-high >= TGFB-low
PAPOLG	3.83272e-91	-0.499039	TGFB-high >= TGFB-low
40422	7.65773e-99	-0.498937	TGFB-high >= TGFB-low
NR1D2	1.15325e-48	-0.498933	TGFB-high >= TGFB-low
MMRN2	1.48946e-78	-0.498924	TGFB-high >= TGFB-low
TMEM158	2.59337e-36	-0.498831	TGFB-high >= TGFB-low
ITGA11	6.12335e-57	-0.49867	TGFB-high >= TGFB-low
CPNE8	7.24917e-54	-0.498051	TGFB-high >= TGFB-low
KCNJ8	5.63381e-60	-0.497577	TGFB-high >= TGFB-low
HIF1A	1.69666e-75	-0.497448	TGFB-high >= TGFB-low
SPAG16	4.3128e-22	-0.496585	TGFB-high >= TGFB-low
SPIRE1	1.28238e-54	-0.49601	TGFB-high >= TGFB-low
BACH2	3.743e-69	-0.49518	TGFB-high >= TGFB-low
POPDC2	1.75163e-44	-0.495167	TGFB-high >= TGFB-low
MX2	2.78942e-42	-0.495131	TGFB-high >= TGFB-low
DOCK2	5.7288e-48	-0.495076	TGFB-high >= TGFB-low
NOTCH2	1.24914e-113	-0.494905	TGFB-high >= TGFB-low
UGCG	4.03924e-101	-0.494584	TGFB-high >= TGFB-low
KLHDC1	3.72357e-82	-0.494215	TGFB-high >= TGFB-low
ZNF175	3.00074e-80	-0.493809	TGFB-high >= TGFB-low
DMXL2	1.45764e-47	-0.493649	TGFB-high >= TGFB-low
OSBPL1A	6.92917e-44	-0.493517	TGFB-high >= TGFB-low
TLE4	1.41284e-60	-0.493059	TGFB-high >= TGFB-low
PARP8	1.88985e-50	-0.492734	TGFB-high >= TGFB-low
C15ORF52	9.47095e-42	-0.492588	TGFB-high >= TGFB-low
ADAMTSL4	2.99302e-51	-0.492011	TGFB-high >= TGFB-low
TJP1	8.11107e-107	-0.491926	TGFB-high >= TGFB-low
RB1CC1	7.67313e-71	-0.491909	TGFB-high >= TGFB-low
SERTAD4	6.46382e-40	-0.491775	TGFB-high >= TGFB-low
VEZT	5.93126e-79	-0.491156	TGFB-high >= TGFB-low
ITGA7	9.29749e-41	-0.491073	TGFB-high >= TGFB-low
EMP3	4.24186e-48	-0.490524	TGFB-high >= TGFB-low
DRAM1	9.93829e-65	-0.49027	TGFB-high >= TGFB-low
REV3L	2.87986e-82	-0.490201	TGFB-high >= TGFB-low
NES	7.73035e-50	-0.48979	TGFB-high >= TGFB-low
GIMAP6	8.96967e-45	-0.489659	TGFB-high >= TGFB-low
TBC1D8B	5.32888e-55	-0.489382	TGFB-high >= TGFB-low
PQLC3	5.92783e-78	-0.489157	TGFB-high >= TGFB-low
DYNC2H1	3.05957e-69	-0.4889	TGFB-high >= TGFB-low
ADAM19	1.3928e-60	-0.488708	TGFB-high >= TGFB-low
NR4A3	6.98423e-33	-0.488606	TGFB-high >= TGFB-low
PICALM	8.9174e-137	-0.487684	TGFB-high >= TGFB-low
MOSPD1	1.44358e-63	-0.487488	TGFB-high >= TGFB-low
ELMO1	1.84664e-54	-0.487053	TGFB-high >= TGFB-low
WNT2	1.3557e-42	-0.487015	TGFB-high >= TGFB-low
ADAMTS9	3.86309e-60	-0.486906	TGFB-high >= TGFB-low
ITIH5	2.23223e-37	-0.486905	TGFB-high >= TGFB-low
VASH1	4.31509e-82	-0.486331	TGFB-high >= TGFB-low
SGCB	1.92806e-66	-0.486245	TGFB-high >= TGFB-low
REST	7.21855e-99	-0.485967	TGFB-high >= TGFB-low
TLR7	5.46922e-48	-0.485599	TGFB-high >= TGFB-low
CYBB	3.48387e-37	-0.485531	TGFB-high >= TGFB-low
TLR8	5.43343e-32	-0.48546	TGFB-high >= TGFB-low
SLC39A6	2.92536e-67	-0.485015	TGFB-high >= TGFB-low
MYADM	1.38676e-65	-0.484922	TGFB-high >= TGFB-low
IGDCC4	9.8825e-39	-0.484364	TGFB-high >= TGFB-low
ITPRIP	7.41526e-83	-0.484301	TGFB-high >= TGFB-low
ITSN1	1.32558e-87	-0.483966	TGFB-high >= TGFB-low
RICTOR	2.75019e-78	-0.483344	TGFB-high >= TGFB-low
TMEM35	2.47463e-27	-0.483128	TGFB-high >= TGFB-low
PCMTD1	2.97673e-78	-0.483049	TGFB-high >= TGFB-low
FCN1	7.54484e-32	-0.483001	TGFB-high >= TGFB-low
TCF21	3.39006e-41	-0.482958	TGFB-high >= TGFB-low
MME	4.42295e-20	-0.482622	TGFB-high >= TGFB-low
CPXM1	3.34351e-45	-0.482588	TGFB-high >= TGFB-low
RCSD1	4.72454e-41	-0.481985	TGFB-high >= TGFB-low
ZNF264	4.74476e-47	-0.48195	TGFB-high >= TGFB-low
CYTIP	6.18851e-28	-0.481712	TGFB-high >= TGFB-low
FEM1B	1.63563e-82	-0.481666	TGFB-high >= TGFB-low
GPR155	2.9075e-38	-0.481337	TGFB-high >= TGFB-low
HLX	8.91805e-91	-0.481042	TGFB-high >= TGFB-low
CCDC91	8.78159e-82	-0.480878	TGFB-high >= TGFB-low
GNA13	1.47804e-106	-0.480334	TGFB-high >= TGFB-low
CNTNAP1	8.1191e-70	-0.480313	TGFB-high >= TGFB-low
GIMAP7	1.38714e-33	-0.479752	TGFB-high >= TGFB-low
ATP6V1C1	2.02978e-62	-0.479583	TGFB-high >= TGFB-low
BDH2	2.88025e-51	-0.479582	TGFB-high >= TGFB-low
PENK	2.05448e-27	-0.479337	TGFB-high >= TGFB-low
HCFC2	2.7252e-88	-0.478642	TGFB-high >= TGFB-low
SYNPO	4.1699e-68	-0.478057	TGFB-high >= TGFB-low
HEY1	6.8852e-86	-0.477363	TGFB-high >= TGFB-low
SNRK	3.67707e-105	-0.477203	TGFB-high >= TGFB-low
ARHGAP15	4.45174e-44	-0.475854	TGFB-high >= TGFB-low
MAP4K5	1.11683e-90	-0.47547	TGFB-high >= TGFB-low
IFFO1	2.10783e-73	-0.475324	TGFB-high >= TGFB-low
HTRA3	3.44274e-54	-0.474679	TGFB-high >= TGFB-low
TAF9B	7.81682e-63	-0.474587	TGFB-high >= TGFB-low
MMP9	4.30543e-21	-0.474355	TGFB-high >= TGFB-low
ECM1	2.25286e-45	-0.474229	TGFB-high >= TGFB-low
SH3RF3	5.46911e-58	-0.473966	TGFB-high >= TGFB-low
ABCC4	3.55188e-44	-0.473481	TGFB-high >= TGFB-low
PRKAR1A	1.09533e-108	-0.473473	TGFB-high >= TGFB-low
RASL12	1.03365e-66	-0.473164	TGFB-high >= TGFB-low
GBP2	3.11251e-34	-0.473151	TGFB-high >= TGFB-low
SLC16A6	5.31979e-51	-0.472871	TGFB-high >= TGFB-low
NINL	4.04342e-29	-0.472372	TGFB-high >= TGFB-low
TRAM1	3.8358e-51	-0.472283	TGFB-high >= TGFB-low
ARHGAP20	1.83348e-57	-0.471591	TGFB-high >= TGFB-low
SCARF2	8.10065e-63	-0.471273	TGFB-high >= TGFB-low
YAP1	3.91791e-83	-0.471168	TGFB-high >= TGFB-low
MUM1L1	5.16205e-35	-0.471164	TGFB-high >= TGFB-low
DIRAS3	6.4665e-44	-0.471131	TGFB-high >= TGFB-low
ZBTB47	2.16897e-83	-0.470336	TGFB-high >= TGFB-low
PCDH9	1.46759e-47	-0.470314	TGFB-high >= TGFB-low
BNIP3	2.56585e-16	-0.470186	TGFB-high >= TGFB-low
CUL4B	1.22889e-85	-0.470137	TGFB-high >= TGFB-low
SH3PXD2B	3.02426e-86	-0.469715	TGFB-high >= TGFB-low
SEMA3A	1.30179e-34	-0.469637	TGFB-high >= TGFB-low
SATB1	5.47467e-34	-0.469624	TGFB-high >= TGFB-low
PPIC	2.55291e-60	-0.469523	TGFB-high >= TGFB-low
SELP	7.06204e-34	-0.469474	TGFB-high >= TGFB-low
NKX2-3	1.55374e-21	-0.469249	TGFB-high >= TGFB-low
CR1	8.57102e-29	-0.469058	TGFB-high >= TGFB-low
ARHGAP28	2.04392e-56	-0.468573	TGFB-high >= TGFB-low
EPSTI1	7.84821e-25	-0.468443	TGFB-high >= TGFB-low
MPPED2	3.90672e-47	-0.468412	TGFB-high >= TGFB-low
TOPORS	3.72674e-63	-0.467817	TGFB-high >= TGFB-low
ANKRD12	4.82228e-47	-0.4678	TGFB-high >= TGFB-low
FKBP10	1.46414e-43	-0.466877	TGFB-high >= TGFB-low
DAAM1	8.8884e-54	-0.466758	TGFB-high >= TGFB-low
TNKS2	5.17628e-79	-0.466573	TGFB-high >= TGFB-low
ITGB3	2.46509e-63	-0.466382	TGFB-high >= TGFB-low
CARD8	1.348e-78	-0.466155	TGFB-high >= TGFB-low
IGFL2	4.07701e-16	-0.466131	TGFB-high >= TGFB-low
SPAG9	7.37743e-72	-0.466094	TGFB-high >= TGFB-low
CARD6	1.59125e-43	-0.466083	TGFB-high >= TGFB-low
TRERF1	2.85956e-43	-0.465996	TGFB-high >= TGFB-low
PCP4	2.23217e-10	-0.465753	TGFB-high >= TGFB-low
MACC1	2.67774e-19	-0.465648	TGFB-high >= TGFB-low
HOXB2	5.19237e-40	-0.465563	TGFB-high >= TGFB-low
CSRP1	5.29654e-54	-0.465289	TGFB-high >= TGFB-low
ATL3	1.62453e-87	-0.465065	TGFB-high >= TGFB-low
ACTN1	1.31256e-86	-0.463128	TGFB-high >= TGFB-low
EXOC5	2.34046e-63	-0.46311	TGFB-high >= TGFB-low
FAM126B	1.6529e-46	-0.462962	TGFB-high >= TGFB-low
MFGE8	5.92844e-68	-0.462637	TGFB-high >= TGFB-low
ELL2	2.39247e-46	-0.462531	TGFB-high >= TGFB-low
PRKAA2	5.90126e-20	-0.462415	TGFB-high >= TGFB-low
ROCK1	9.65882e-77	-0.461577	TGFB-high >= TGFB-low
AIF1	1.32419e-34	-0.461295	TGFB-high >= TGFB-low
CC2D2A	1.59821e-61	-0.46124	TGFB-high >= TGFB-low
SGMS2	1.24378e-40	-0.461097	TGFB-high >= TGFB-low
ACVR2A	3.27401e-53	-0.46087	TGFB-high >= TGFB-low
PAFAH1B1	1.59007e-89	-0.460832	TGFB-high >= TGFB-low
PCMTD2	3.53992e-44	-0.460542	TGFB-high >= TGFB-low
LCA5	8.09299e-106	-0.460029	TGFB-high >= TGFB-low
ZDHHC2	1.77288e-24	-0.459902	TGFB-high >= TGFB-low
FRMD4B	1.23146e-54	-0.459728	TGFB-high >= TGFB-low
TMX4	3.64479e-60	-0.459652	TGFB-high >= TGFB-low
NFATC2	1.19793e-36	-0.459479	TGFB-high >= TGFB-low
CRYBG3	1.61562e-55	-0.458639	TGFB-high >= TGFB-low
DAB2	9.05763e-45	-0.458549	TGFB-high >= TGFB-low
ABI2	9.98269e-84	-0.457818	TGFB-high >= TGFB-low
C3ORF70	3.17229e-25	-0.456569	TGFB-high >= TGFB-low
SLC11A1	1.32448e-33	-0.455821	TGFB-high >= TGFB-low
VWF	1.90474e-38	-0.455723	TGFB-high >= TGFB-low
SUSD6	5.45421e-105	-0.455669	TGFB-high >= TGFB-low
CREB1	2.61447e-104	-0.455623	TGFB-high >= TGFB-low
LZTS1	4.00953e-87	-0.454725	TGFB-high >= TGFB-low
COG6	8.17608e-50	-0.45446	TGFB-high >= TGFB-low
CRABP2	1.30609e-28	-0.454094	TGFB-high >= TGFB-low
PRKAB2	1.38899e-66	-0.453677	TGFB-high >= TGFB-low
S100A2	6.38888e-13	-0.45334	TGFB-high >= TGFB-low
ZFP36L1	1.57545e-60	-0.452662	TGFB-high >= TGFB-low
C1QA	6.45426e-25	-0.452372	TGFB-high >= TGFB-low
PHLDA3	2.08918e-55	-0.452309	TGFB-high >= TGFB-low
MCAM	1.66924e-47	-0.452024	TGFB-high >= TGFB-low
ZMYND11	9.96445e-74	-0.451705	TGFB-high >= TGFB-low
PPAP2A	1.75935e-50	-0.451549	TGFB-high >= TGFB-low
ANGPT2	2.74733e-52	-0.451336	TGFB-high >= TGFB-low
STK17A	3.90133e-42	-0.451321	TGFB-high >= TGFB-low
PODN	8.5995e-48	-0.451049	TGFB-high >= TGFB-low
CYLD	1.61753e-83	-0.45072	TGFB-high >= TGFB-low
PRKD3	1.47254e-80	-0.450316	TGFB-high >= TGFB-low
ZNF280D	1.97567e-71	-0.450099	TGFB-high >= TGFB-low
NOV	2.9391e-35	-0.449882	TGFB-high >= TGFB-low
ATP8B4	9.82343e-61	-0.449726	TGFB-high >= TGFB-low
P3H1	4.47009e-83	-0.4496	TGFB-high >= TGFB-low
DCBLD1	2.02978e-78	-0.449442	TGFB-high >= TGFB-low
DUSP5	1.38475e-28	-0.449233	TGFB-high >= TGFB-low
L3MBTL3	9.15774e-68	-0.448868	TGFB-high >= TGFB-low
ST3GAL1	4.3229e-35	-0.448684	TGFB-high >= TGFB-low
MEF2A	6.73394e-118	-0.448647	TGFB-high >= TGFB-low
XAF1	1.56568e-28	-0.448646	TGFB-high >= TGFB-low
APBB2	3.29986e-67	-0.448582	TGFB-high >= TGFB-low
C1RL	3.52356e-62	-0.448504	TGFB-high >= TGFB-low
ENOX1	2.6164e-58	-0.448291	TGFB-high >= TGFB-low
MAP4K3	9.51596e-63	-0.448185	TGFB-high >= TGFB-low
FBXL2	8.10828e-42	-0.448164	TGFB-high >= TGFB-low
C16ORF45	5.9781e-68	-0.448134	TGFB-high >= TGFB-low
NPL	5.77761e-50	-0.447669	TGFB-high >= TGFB-low
GNAL	4.0862e-37	-0.447487	TGFB-high >= TGFB-low
RB1	1.4285e-56	-0.447041	TGFB-high >= TGFB-low
BMPR1A	7.487e-81	-0.446563	TGFB-high >= TGFB-low
EREG	2.20095e-08	-0.445894	TGFB-high >= TGFB-low
SUSD5	4.96898e-51	-0.445618	TGFB-high >= TGFB-low
ARID4A	1.6194e-83	-0.445187	TGFB-high >= TGFB-low
RNASE6	5.86099e-39	-0.445099	TGFB-high >= TGFB-low
NIN	2.62882e-59	-0.444709	TGFB-high >= TGFB-low
ASXL2	1.51647e-74	-0.444413	TGFB-high >= TGFB-low
RARRES1	7.56597e-14	-0.444403	TGFB-high >= TGFB-low
ZNF415	3.69911e-34	-0.444252	TGFB-high >= TGFB-low
MS4A14	2.33034e-58	-0.444138	TGFB-high >= TGFB-low
GYPC	1.39474e-51	-0.443892	TGFB-high >= TGFB-low
LDB3	1.05452e-22	-0.443859	TGFB-high >= TGFB-low
UBR5	3.04536e-57	-0.44274	TGFB-high >= TGFB-low
FOXN3	1.19186e-79	-0.442401	TGFB-high >= TGFB-low
PJA1	1.66522e-64	-0.442296	TGFB-high >= TGFB-low
EHBP1	2.14941e-78	-0.442215	TGFB-high >= TGFB-low
RIN2	6.31557e-71	-0.44191	TGFB-high >= TGFB-low
TIA1	6.84363e-69	-0.44178	TGFB-high >= TGFB-low
FAM114A2	4.16833e-76	-0.441621	TGFB-high >= TGFB-low
LRRC8C	7.52849e-74	-0.441465	TGFB-high >= TGFB-low
IGFBP4	1.71781e-48	-0.441223	TGFB-high >= TGFB-low
CD53	5.14291e-30	-0.440757	TGFB-high >= TGFB-low
SUSD2	3.03078e-33	-0.440218	TGFB-high >= TGFB-low
SMARCA2	1.11501e-60	-0.439838	TGFB-high >= TGFB-low
HSPG2	3.02704e-60	-0.439706	TGFB-high >= TGFB-low
INSIG2	5.67229e-72	-0.439696	TGFB-high >= TGFB-low
ENAH	2.37843e-66	-0.438812	TGFB-high >= TGFB-low
MCL1	3.88155e-56	-0.438365	TGFB-high >= TGFB-low
IFIT5	1.36431e-37	-0.438313	TGFB-high >= TGFB-low
GLIS3	5.08983e-39	-0.438093	TGFB-high >= TGFB-low
HHEX	4.17647e-37	-0.437885	TGFB-high >= TGFB-low
THBS3	6.64244e-64	-0.437841	TGFB-high >= TGFB-low
SLC7A7	2.99457e-46	-0.437728	TGFB-high >= TGFB-low
CYTL1	2.16168e-42	-0.437627	TGFB-high >= TGFB-low
KIAA1644	1.48898e-39	-0.437618	TGFB-high >= TGFB-low
FAM20A	9.92156e-43	-0.437317	TGFB-high >= TGFB-low
BTG1	4.95584e-68	-0.437174	TGFB-high >= TGFB-low
SLC2A12	3.07382e-30	-0.43689	TGFB-high >= TGFB-low
IKZF2	1.97494e-37	-0.43685	TGFB-high >= TGFB-low
NTRK2	5.81524e-12	-0.436501	TGFB-high >= TGFB-low
SLC4A7	1.44962e-49	-0.436056	TGFB-high >= TGFB-low
MTMR2	1.88953e-82	-0.435086	TGFB-high >= TGFB-low
RNFT1	9.7054e-50	-0.434992	TGFB-high >= TGFB-low
ATP11C	4.45927e-61	-0.434435	TGFB-high >= TGFB-low
BHLHE40	3.03266e-51	-0.434296	TGFB-high >= TGFB-low
MYEF2	1.18761e-16	-0.434064	TGFB-high >= TGFB-low
ZBTB1	1.13818e-74	-0.433196	TGFB-high >= TGFB-low
LCP1	5.21048e-32	-0.433073	TGFB-high >= TGFB-low
CLEC4A	2.17602e-34	-0.432803	TGFB-high >= TGFB-low
PHLDA1	7.72904e-21	-0.432149	TGFB-high >= TGFB-low
MMP14	8.46193e-66	-0.432102	TGFB-high >= TGFB-low
AR	5.91929e-38	-0.431842	TGFB-high >= TGFB-low
CILP2	1.58158e-23	-0.431211	TGFB-high >= TGFB-low
HIC1	4.70754e-53	-0.431106	TGFB-high >= TGFB-low
GPR161	1.06516e-51	-0.431099	TGFB-high >= TGFB-low
HSPB1	1.91901e-37	-0.431018	TGFB-high >= TGFB-low
PDLIM2	2.21489e-53	-0.430517	TGFB-high >= TGFB-low
S100PBP	5.82244e-73	-0.430507	TGFB-high >= TGFB-low
PPP1R3B	1.08032e-54	-0.430341	TGFB-high >= TGFB-low
FMNL3	6.86327e-84	-0.430096	TGFB-high >= TGFB-low
STMN3	6.58849e-20	-0.429509	TGFB-high >= TGFB-low
CCL19	3.2831e-11	-0.429253	TGFB-high >= TGFB-low
GLS	2.16045e-53	-0.428996	TGFB-high >= TGFB-low
KPNA5	4.98798e-44	-0.428628	TGFB-high >= TGFB-low
KYNU	4.98981e-23	-0.427909	TGFB-high >= TGFB-low
37500	1.59651e-72	-0.427623	TGFB-high >= TGFB-low
MBNL1	1.37476e-70	-0.427333	TGFB-high >= TGFB-low
SOS2	5.61422e-74	-0.427286	TGFB-high >= TGFB-low
NUDT11	1.9161e-53	-0.427121	TGFB-high >= TGFB-low
SIGLEC1	2.23083e-28	-0.426868	TGFB-high >= TGFB-low
GATM	3.70649e-12	-0.426804	TGFB-high >= TGFB-low
HSPB6	9.79705e-18	-0.426738	TGFB-high >= TGFB-low
PIK3C2A	1.61857e-53	-0.426564	TGFB-high >= TGFB-low
STAG1	5.37013e-67	-0.426534	TGFB-high >= TGFB-low
MORF4L1	9.22572e-102	-0.426366	TGFB-high >= TGFB-low
UHRF1BP1L	1.41322e-58	-0.426246	TGFB-high >= TGFB-low
PLEKHO2	3.57827e-78	-0.425728	TGFB-high >= TGFB-low
STAT2	3.58524e-48	-0.425238	TGFB-high >= TGFB-low
ULK2	6.84487e-65	-0.425103	TGFB-high >= TGFB-low
PLCL1	2.62949e-64	-0.425076	TGFB-high >= TGFB-low
VLDLR	8.39482e-25	-0.424869	TGFB-high >= TGFB-low
FNDC3A	6.79217e-73	-0.424785	TGFB-high >= TGFB-low
CCL13	8.75615e-17	-0.424571	TGFB-high >= TGFB-low
SHISA3	7.85831e-27	-0.423907	TGFB-high >= TGFB-low
VASN	1.24701e-67	-0.423872	TGFB-high >= TGFB-low
HLA-DPB1	8.38856e-20	-0.423795	TGFB-high >= TGFB-low
RASGRP3	8.30493e-66	-0.423679	TGFB-high >= TGFB-low
IFT81	2.90505e-67	-0.423222	TGFB-high >= TGFB-low
ZNF667	4.57804e-66	-0.422757	TGFB-high >= TGFB-low
CGGBP1	1.20512e-94	-0.4225	TGFB-high >= TGFB-low
ARHGAP30	2.78231e-32	-0.422434	TGFB-high >= TGFB-low
NEDD4	1.52146e-52	-0.422334	TGFB-high >= TGFB-low
TFEC	9.3582e-34	-0.422312	TGFB-high >= TGFB-low
SOX17	3.90759e-41	-0.421965	TGFB-high >= TGFB-low
NFYB	2.28405e-74	-0.421962	TGFB-high >= TGFB-low
PHF21A	2.61741e-80	-0.4219	TGFB-high >= TGFB-low
LY86	1.45712e-46	-0.42179	TGFB-high >= TGFB-low
INHBB	5.40118e-24	-0.421675	TGFB-high >= TGFB-low
RUNX2	2.71213e-51	-0.421646	TGFB-high >= TGFB-low
SLC7A2	3.0926e-25	-0.421375	TGFB-high >= TGFB-low
LDLRAD3	2.3034e-30	-0.421026	TGFB-high >= TGFB-low
TMEM30A	4.95841e-68	-0.420772	TGFB-high >= TGFB-low
DISP1	9.44492e-57	-0.42071	TGFB-high >= TGFB-low
CD200	1.06694e-24	-0.420102	TGFB-high >= TGFB-low
FZD8	2.58805e-43	-0.419102	TGFB-high >= TGFB-low
AQP1	1.86042e-21	-0.41904	TGFB-high >= TGFB-low
CHM	1.58542e-74	-0.419037	TGFB-high >= TGFB-low
AMPH	1.99647e-50	-0.418758	TGFB-high >= TGFB-low
CCL11	1.21743e-13	-0.418692	TGFB-high >= TGFB-low
SCAMP1	2.4589e-44	-0.418549	TGFB-high >= TGFB-low
NOVA1	7.20211e-30	-0.418092	TGFB-high >= TGFB-low
TTBK2	9.80949e-80	-0.418008	TGFB-high >= TGFB-low
NUCKS1	3.52633e-52	-0.417837	TGFB-high >= TGFB-low
MEOX1	8.21909e-33	-0.417604	TGFB-high >= TGFB-low
RSF1	2.64845e-76	-0.417602	TGFB-high >= TGFB-low
CHD9	1.91182e-47	-0.417527	TGFB-high >= TGFB-low
UBE2W	7.7068e-58	-0.417321	TGFB-high >= TGFB-low
CLIP1	7.71795e-88	-0.416844	TGFB-high >= TGFB-low
MAP1LC3B	1.06181e-90	-0.416475	TGFB-high >= TGFB-low
PPM1K	2.43186e-42	-0.416441	TGFB-high >= TGFB-low
ECSCR	8.65901e-59	-0.416365	TGFB-high >= TGFB-low
BHMT2	2.15474e-35	-0.415938	TGFB-high >= TGFB-low
MANEA	4.94662e-40	-0.415482	TGFB-high >= TGFB-low
CLASP2	4.24852e-71	-0.415368	TGFB-high >= TGFB-low
SLC19A2	4.61423e-47	-0.415316	TGFB-high >= TGFB-low
CAPN6	1.29254e-11	-0.41483	TGFB-high >= TGFB-low
ROR1	4.12455e-32	-0.414827	TGFB-high >= TGFB-low
INMT	1.0748e-42	-0.414765	TGFB-high >= TGFB-low
PGR	1.25262e-35	-0.414705	TGFB-high >= TGFB-low
ESR1	1.67493e-32	-0.414242	TGFB-high >= TGFB-low
UTP14C	1.80143e-60	-0.413701	TGFB-high >= TGFB-low
TAB2	1.16926e-76	-0.413263	TGFB-high >= TGFB-low
39142	3.69664e-69	-0.413234	TGFB-high >= TGFB-low
NAIP	4.06649e-48	-0.413215	TGFB-high >= TGFB-low
SOS1	1.11343e-72	-0.412993	TGFB-high >= TGFB-low
ICAM1	8.3852e-42	-0.412872	TGFB-high >= TGFB-low
DPY19L4	8.16551e-56	-0.41256	TGFB-high >= TGFB-low
UBR1	4.32464e-63	-0.412402	TGFB-high >= TGFB-low
RANBP6	3.37004e-59	-0.412385	TGFB-high >= TGFB-low
CYP2U1	1.47317e-60	-0.412382	TGFB-high >= TGFB-low
KIAA1715	5.92957e-56	-0.41238	TGFB-high >= TGFB-low
HAND1	6.78674e-18	-0.411972	TGFB-high >= TGFB-low
PDLIM5	1.18686e-82	-0.4115	TGFB-high >= TGFB-low
DNAJB14	2.3595e-57	-0.411379	TGFB-high >= TGFB-low
AHNAK	2.38273e-48	-0.411168	TGFB-high >= TGFB-low
KAT2B	6.194e-38	-0.411123	TGFB-high >= TGFB-low
ARID5B	2.32623e-55	-0.410781	TGFB-high >= TGFB-low
C5ORF24	1.45351e-62	-0.410622	TGFB-high >= TGFB-low
TGM2	4.02318e-32	-0.410511	TGFB-high >= TGFB-low
ARRDC4	6.71742e-39	-0.410443	TGFB-high >= TGFB-low
AFAP1L1	7.14602e-67	-0.410222	TGFB-high >= TGFB-low
RASSF5	5.71433e-40	-0.409161	TGFB-high >= TGFB-low
TNFAIP8	1.35054e-32	-0.40902	TGFB-high >= TGFB-low
PARVA	1.64396e-79	-0.408791	TGFB-high >= TGFB-low
SFMBT2	3.34548e-40	-0.408639	TGFB-high >= TGFB-low
ARHGEF17	2.10891e-73	-0.408434	TGFB-high >= TGFB-low
FBXO3	3.42673e-70	-0.408224	TGFB-high >= TGFB-low
XIAP	9.4356e-62	-0.408095	TGFB-high >= TGFB-low
NAP1L2	1.2608e-39	-0.407863	TGFB-high >= TGFB-low
SLC46A3	5.25036e-31	-0.407812	TGFB-high >= TGFB-low
SAMD9	9.94634e-24	-0.407739	TGFB-high >= TGFB-low
TNFAIP2	2.76193e-30	-0.407531	TGFB-high >= TGFB-low
ZFP28	4.8282e-40	-0.407517	TGFB-high >= TGFB-low
KLF8	1.50207e-59	-0.407329	TGFB-high >= TGFB-low
ADAM10	1.83395e-45	-0.407292	TGFB-high >= TGFB-low
PID1	9.53856e-19	-0.407122	TGFB-high >= TGFB-low
HTR2A	2.06643e-45	-0.406696	TGFB-high >= TGFB-low
ARL6IP5	6.83298e-71	-0.406684	TGFB-high >= TGFB-low
MTMR9	2.18744e-73	-0.406313	TGFB-high >= TGFB-low
CCDC126	3.22972e-52	-0.406273	TGFB-high >= TGFB-low
ARMC9	1.79766e-70	-0.405944	TGFB-high >= TGFB-low
ARFGEF1	7.73201e-44	-0.405792	TGFB-high >= TGFB-low
SAMHD1	4.41076e-39	-0.405302	TGFB-high >= TGFB-low
LRP6	1.61272e-50	-0.404796	TGFB-high >= TGFB-low
FAM26E	1.4867e-62	-0.404783	TGFB-high >= TGFB-low
TXNDC15	2.52629e-79	-0.404688	TGFB-high >= TGFB-low
AASS	1.34459e-47	-0.403774	TGFB-high >= TGFB-low
PRKCH	3.00895e-54	-0.40375	TGFB-high >= TGFB-low
SSBP2	3.77898e-44	-0.403461	TGFB-high >= TGFB-low
ATP6AP2	1.9648e-103	-0.403267	TGFB-high >= TGFB-low
HLA-DQB1	2.1657e-16	-0.403222	TGFB-high >= TGFB-low
CD59	2.07082e-80	-0.402846	TGFB-high >= TGFB-low
SNAP25	6.80958e-26	-0.402817	TGFB-high >= TGFB-low
APPBP2	1.70425e-72	-0.402358	TGFB-high >= TGFB-low
HSPA12A	7.96134e-39	-0.402348	TGFB-high >= TGFB-low
PLA2G4A	2.75145e-10	-0.402229	TGFB-high >= TGFB-low
CD37	6.39666e-24	-0.40217	TGFB-high >= TGFB-low
USP47	7.03413e-76	-0.401508	TGFB-high >= TGFB-low
CALHM2	3.12396e-62	-0.400995	TGFB-high >= TGFB-low
WIF1	7.81489e-08	-0.400678	TGFB-high >= TGFB-low
MASP1	6.49598e-17	-0.400677	TGFB-high >= TGFB-low
PIP4K2A	1.40093e-91	-0.400471	TGFB-high >= TGFB-low
ANXA5	2.63357e-62	-0.400443	TGFB-high >= TGFB-low
TMOD3	4.17102e-40	-0.399795	TGFB-high >= TGFB-low
SMAD4	2.93311e-39	-0.399771	TGFB-high >= TGFB-low
FAM19A1	1.68073e-30	-0.39928	TGFB-high >= TGFB-low
PMAIP1	1.94592e-21	-0.399149	TGFB-high >= TGFB-low
ASAH1	1.01635e-41	-0.399127	TGFB-high >= TGFB-low
FCER1A	3.13412e-22	-0.39903	TGFB-high >= TGFB-low
ST8SIA1	3.04036e-46	-0.398815	TGFB-high >= TGFB-low
FAM114A1	3.92639e-55	-0.39859	TGFB-high >= TGFB-low
SPOPL	1.4368e-74	-0.398486	TGFB-high >= TGFB-low
SALL2	8.73491e-47	-0.398253	TGFB-high >= TGFB-low
TRIM59	2.44846e-35	-0.397506	TGFB-high >= TGFB-low
NLGN4Y	2.80407e-22	-0.397393	TGFB-high >= TGFB-low
MFSD1	1.14857e-71	-0.397187	TGFB-high >= TGFB-low
FAM110B	1.13819e-47	-0.396945	TGFB-high >= TGFB-low
GNS	1.28978e-71	-0.396383	TGFB-high >= TGFB-low
GSN	1.952e-39	-0.396218	TGFB-high >= TGFB-low
CHST1	8.61467e-53	-0.396138	TGFB-high >= TGFB-low
PLEK	8.22479e-19	-0.396017	TGFB-high >= TGFB-low
TREM2	3.46484e-29	-0.395254	TGFB-high >= TGFB-low
ITPR2	2.14434e-29	-0.395131	TGFB-high >= TGFB-low
FSTL3	1.93957e-48	-0.395061	TGFB-high >= TGFB-low
ACTR2	3.76642e-73	-0.394861	TGFB-high >= TGFB-low
ZNF12	2.93245e-50	-0.394782	TGFB-high >= TGFB-low
OLFM1	5.7558e-29	-0.394752	TGFB-high >= TGFB-low
CBX6	9.72743e-35	-0.394606	TGFB-high >= TGFB-low
PIAS3	1.81398e-67	-0.394483	TGFB-high >= TGFB-low
APC	7.7638e-48	-0.394454	TGFB-high >= TGFB-low
GLI2	2.89119e-45	-0.394415	TGFB-high >= TGFB-low
SPAST	1.59341e-60	-0.394195	TGFB-high >= TGFB-low
C4ORF3	8.5116e-55	-0.394041	TGFB-high >= TGFB-low
WBP4	5.46468e-51	-0.393981	TGFB-high >= TGFB-low
RASA1	5.28073e-56	-0.393889	TGFB-high >= TGFB-low
LRCH1	1.41011e-57	-0.393839	TGFB-high >= TGFB-low
HERPUD2	1.10188e-60	-0.39378	TGFB-high >= TGFB-low
TSPAN4	9.2203e-53	-0.393676	TGFB-high >= TGFB-low
FCHSD2	2.68328e-89	-0.393575	TGFB-high >= TGFB-low
NT5E	2.72398e-15	-0.393228	TGFB-high >= TGFB-low
UEVLD	1.69846e-48	-0.393215	TGFB-high >= TGFB-low
RNF19A	8.24902e-75	-0.39304	TGFB-high >= TGFB-low
CACNA1C	1.30203e-35	-0.392899	TGFB-high >= TGFB-low
ARHGAP5	3.18816e-44	-0.392811	TGFB-high >= TGFB-low
HOXD11	1.70422e-18	-0.392657	TGFB-high >= TGFB-low
TM4SF18	9.1206e-41	-0.392489	TGFB-high >= TGFB-low
HOMER3	8.83301e-50	-0.392002	TGFB-high >= TGFB-low
RELL1	9.71126e-43	-0.391961	TGFB-high >= TGFB-low
FAM92A1	1.45312e-24	-0.391538	TGFB-high >= TGFB-low
PALM	5.8577e-39	-0.390819	TGFB-high >= TGFB-low
RAMP1	4.39087e-14	-0.390775	TGFB-high >= TGFB-low
APOC1	2.52408e-19	-0.390443	TGFB-high >= TGFB-low
TRIM13	3.54983e-48	-0.390321	TGFB-high >= TGFB-low
F5	1.55766e-12	-0.390152	TGFB-high >= TGFB-low
C16ORF54	6.82311e-15	-0.389681	TGFB-high >= TGFB-low
PDP1	7.17971e-43	-0.389659	TGFB-high >= TGFB-low
DYNC1I2	1.47674e-67	-0.388993	TGFB-high >= TGFB-low
PRKACB	1.51317e-21	-0.388564	TGFB-high >= TGFB-low
PCDHB4	4.99218e-54	-0.388478	TGFB-high >= TGFB-low
C16ORF87	1.86357e-47	-0.388398	TGFB-high >= TGFB-low
SHPRH	3.33331e-47	-0.388242	TGFB-high >= TGFB-low
PRIMA1	3.71454e-16	-0.387666	TGFB-high >= TGFB-low
FAM69A	2.71538e-37	-0.386073	TGFB-high >= TGFB-low
NUDT4	2.21426e-28	-0.385643	TGFB-high >= TGFB-low
PLAGL1	8.21187e-22	-0.385036	TGFB-high >= TGFB-low
HPGDS	1.99667e-29	-0.38503	TGFB-high >= TGFB-low
GABPA	1.53344e-61	-0.383896	TGFB-high >= TGFB-low
EPAS1	1.67607e-51	-0.383577	TGFB-high >= TGFB-low
PPP3CB	1.33422e-69	-0.3831	TGFB-high >= TGFB-low
CTSB	5.6271e-54	-0.382882	TGFB-high >= TGFB-low
DENND4A	1.91079e-39	-0.382856	TGFB-high >= TGFB-low
ELF1	7.89316e-59	-0.382732	TGFB-high >= TGFB-low
GPC1	1.88387e-46	-0.382648	TGFB-high >= TGFB-low
OR51E2	1.25209e-23	-0.382425	TGFB-high >= TGFB-low
ORMDL1	2.07004e-39	-0.382396	TGFB-high >= TGFB-low
ZNF654	2.1996e-49	-0.382246	TGFB-high >= TGFB-low
GNB5	6.12052e-58	-0.382007	TGFB-high >= TGFB-low
BAZ2B	2.15897e-59	-0.381939	TGFB-high >= TGFB-low
SMARCD3	9.58572e-53	-0.381243	TGFB-high >= TGFB-low
CDC73	3.04687e-59	-0.381241	TGFB-high >= TGFB-low
SDCBP	4.75281e-61	-0.381142	TGFB-high >= TGFB-low
DSG3	1.46011e-08	-0.38053	TGFB-high >= TGFB-low
PRKCB	8.47521e-23	-0.380508	TGFB-high >= TGFB-low
PPIL4	2.51803e-43	-0.380345	TGFB-high >= TGFB-low
PAIP2	3.7961e-68	-0.380153	TGFB-high >= TGFB-low
TNS2	9.32839e-52	-0.380118	TGFB-high >= TGFB-low
YIPF5	4.06258e-59	-0.379903	TGFB-high >= TGFB-low
TBCK	1.92368e-50	-0.379838	TGFB-high >= TGFB-low
KIAA1211	6.48867e-19	-0.379819	TGFB-high >= TGFB-low
TET2	2.97312e-45	-0.379495	TGFB-high >= TGFB-low
ABLIM3	5.38066e-32	-0.379435	TGFB-high >= TGFB-low
KLF6	1.83387e-54	-0.37931	TGFB-high >= TGFB-low
STEAP1	7.59254e-20	-0.379176	TGFB-high >= TGFB-low
SLCO2B1	1.01258e-37	-0.378559	TGFB-high >= TGFB-low
ARPP19	8.43866e-52	-0.378184	TGFB-high >= TGFB-low
KATNAL1	4.00634e-63	-0.378168	TGFB-high >= TGFB-low
COBLL1	1.28054e-34	-0.377958	TGFB-high >= TGFB-low
MAP3K3	2.51553e-79	-0.377901	TGFB-high >= TGFB-low
SDK1	1.63726e-34	-0.377377	TGFB-high >= TGFB-low
SNX29	5.57442e-86	-0.377289	TGFB-high >= TGFB-low
GZMK	7.33579e-14	-0.377209	TGFB-high >= TGFB-low
FAM107B	2.75564e-30	-0.377198	TGFB-high >= TGFB-low
ACP5	9.21466e-28	-0.377151	TGFB-high >= TGFB-low
38231	1.23598e-53	-0.376918	TGFB-high >= TGFB-low
UBL3	6.76053e-46	-0.376826	TGFB-high >= TGFB-low
WDFY1	5.83782e-71	-0.376654	TGFB-high >= TGFB-low
DTX3	1.45633e-46	-0.376507	TGFB-high >= TGFB-low
GOPC	1.58153e-58	-0.376492	TGFB-high >= TGFB-low
ANKDD1A	5.78343e-57	-0.376466	TGFB-high >= TGFB-low
CAPN7	2.825e-46	-0.376405	TGFB-high >= TGFB-low
N4BP2L2	1.24029e-37	-0.375753	TGFB-high >= TGFB-low
TMEM140	1.01775e-42	-0.375246	TGFB-high >= TGFB-low
CD34	2.17053e-57	-0.375178	TGFB-high >= TGFB-low
COL5A3	4.68198e-39	-0.375147	TGFB-high >= TGFB-low
SLC9A9	1.64041e-42	-0.375055	TGFB-high >= TGFB-low
FOSL2	2.12431e-46	-0.374858	TGFB-high >= TGFB-low
FAM3C	3.12544e-47	-0.374588	TGFB-high >= TGFB-low
ITPKB	5.83966e-69	-0.374488	TGFB-high >= TGFB-low
RNF170	3.11809e-47	-0.374098	TGFB-high >= TGFB-low
TRAPPC6B	8.78722e-62	-0.373702	TGFB-high >= TGFB-low
NCK1	3.39081e-52	-0.373249	TGFB-high >= TGFB-low
HSPB2	1.68045e-47	-0.373226	TGFB-high >= TGFB-low
ZBTB38	4.8855e-32	-0.37307	TGFB-high >= TGFB-low
GADD45B	2.7283e-36	-0.372558	TGFB-high >= TGFB-low
PDE7B	3.50431e-39	-0.372437	TGFB-high >= TGFB-low
ARMC8	1.34271e-38	-0.372396	TGFB-high >= TGFB-low
CBX7	1.85411e-42	-0.372376	TGFB-high >= TGFB-low
MYO1F	3.03283e-38	-0.372223	TGFB-high >= TGFB-low
SIX4	5.77523e-27	-0.372063	TGFB-high >= TGFB-low
DTWD1	9.25478e-44	-0.372027	TGFB-high >= TGFB-low
SEL1L	9.53914e-57	-0.371898	TGFB-high >= TGFB-low
MDM1	8.92062e-38	-0.37184	TGFB-high >= TGFB-low
PDE4D	2.06002e-37	-0.371753	TGFB-high >= TGFB-low
WDR26	3.38769e-81	-0.371046	TGFB-high >= TGFB-low
CCDC8	3.18579e-40	-0.370925	TGFB-high >= TGFB-low
CBX1	1.06221e-52	-0.370916	TGFB-high >= TGFB-low
AZI2	2.47623e-61	-0.370704	TGFB-high >= TGFB-low
RAB18	4.68473e-70	-0.370704	TGFB-high >= TGFB-low
HNMT	3.41347e-36	-0.370676	TGFB-high >= TGFB-low
ENO2	2.39098e-20	-0.370662	TGFB-high >= TGFB-low
LPXN	2.46022e-35	-0.370538	TGFB-high >= TGFB-low
SLC43A3	1.02813e-23	-0.370278	TGFB-high >= TGFB-low
PHIP	1.79693e-37	-0.370098	TGFB-high >= TGFB-low
RBM24	1.95835e-17	-0.370044	TGFB-high >= TGFB-low
DUSP1	6.34992e-21	-0.369887	TGFB-high >= TGFB-low
FYTTD1	1.47342e-66	-0.369748	TGFB-high >= TGFB-low
PROK2	3.42044e-10	-0.369425	TGFB-high >= TGFB-low
PIM1	1.18905e-33	-0.369247	TGFB-high >= TGFB-low
CAB39L	4.69009e-17	-0.369134	TGFB-high >= TGFB-low
PLAG1	6.05195e-30	-0.369112	TGFB-high >= TGFB-low
GRK5	8.97293e-37	-0.369006	TGFB-high >= TGFB-low
RUFY3	1.36154e-66	-0.368947	TGFB-high >= TGFB-low
LSAMP	1.39904e-35	-0.368902	TGFB-high >= TGFB-low
ADCY2	7.11851e-36	-0.368546	TGFB-high >= TGFB-low
CDON	2.16944e-32	-0.36833	TGFB-high >= TGFB-low
RAP2C	5.47275e-62	-0.36778	TGFB-high >= TGFB-low
UBASH3B	1.93198e-24	-0.367657	TGFB-high >= TGFB-low
UNC5B	1.35482e-55	-0.367507	TGFB-high >= TGFB-low
CTSF	4.74178e-47	-0.367259	TGFB-high >= TGFB-low
MS4A2	2.37801e-30	-0.367164	TGFB-high >= TGFB-low
TMTC2	7.45367e-26	-0.367086	TGFB-high >= TGFB-low
NCKAP1L	1.01139e-27	-0.367021	TGFB-high >= TGFB-low
ITM2A	3.70188e-19	-0.366912	TGFB-high >= TGFB-low
CREBL2	8.96079e-61	-0.366776	TGFB-high >= TGFB-low
BLZF1	3.16581e-56	-0.366482	TGFB-high >= TGFB-low
LMO2	1.50788e-38	-0.366291	TGFB-high >= TGFB-low
PAG1	6.03427e-30	-0.36611	TGFB-high >= TGFB-low
APLNR	4.12485e-34	-0.366045	TGFB-high >= TGFB-low
GNG4	1.19866e-07	-0.365792	TGFB-high >= TGFB-low
CHST14	1.15682e-72	-0.36576	TGFB-high >= TGFB-low
HLA-DPA1	4.70829e-16	-0.365756	TGFB-high >= TGFB-low
PLXND1	2.02028e-49	-0.365728	TGFB-high >= TGFB-low
EGFL6	8.11789e-16	-0.365474	TGFB-high >= TGFB-low
AGPAT4	1.34676e-38	-0.365433	TGFB-high >= TGFB-low
GJA4	5.68628e-39	-0.365347	TGFB-high >= TGFB-low
PHC1	3.20661e-66	-0.365228	TGFB-high >= TGFB-low
GMFG	3.34374e-30	-0.365155	TGFB-high >= TGFB-low
SOX11	1.64108e-35	-0.365076	TGFB-high >= TGFB-low
STAB1	2.88845e-33	-0.36448	TGFB-high >= TGFB-low
PTAFR	1.67338e-27	-0.364219	TGFB-high >= TGFB-low
VPS13C	1.68197e-51	-0.364167	TGFB-high >= TGFB-low
SRGAP2	1.29571e-57	-0.363713	TGFB-high >= TGFB-low
38961	7.06988e-41	-0.363508	TGFB-high >= TGFB-low
SLU7	2.01089e-67	-0.363461	TGFB-high >= TGFB-low
ZBTB41	5.2825e-44	-0.363213	TGFB-high >= TGFB-low
TACC1	4.68477e-36	-0.36317	TGFB-high >= TGFB-low
LAT2	7.90151e-36	-0.363107	TGFB-high >= TGFB-low
CPEB1	4.65103e-35	-0.362941	TGFB-high >= TGFB-low
ZNF148	1.46136e-62	-0.361943	TGFB-high >= TGFB-low
SLC16A7	3.19206e-20	-0.361815	TGFB-high >= TGFB-low
STX11	3.61388e-34	-0.361165	TGFB-high >= TGFB-low
CLEC4E	3.85159e-18	-0.361148	TGFB-high >= TGFB-low
PTPN22	7.54605e-31	-0.360948	TGFB-high >= TGFB-low
NIPBL	1.58288e-53	-0.360866	TGFB-high >= TGFB-low
SEC24D	6.55727e-33	-0.360286	TGFB-high >= TGFB-low
P2RY13	1.16504e-19	-0.360019	TGFB-high >= TGFB-low
PPP1R2	8.26671e-55	-0.359556	TGFB-high >= TGFB-low
CASP8AP2	1.47334e-42	-0.359186	TGFB-high >= TGFB-low
RNF130	8.34812e-50	-0.359049	TGFB-high >= TGFB-low
SLAMF8	2.53502e-32	-0.359026	TGFB-high >= TGFB-low
IL13RA1	5.85063e-38	-0.358967	TGFB-high >= TGFB-low
DLG1	2.70825e-44	-0.358964	TGFB-high >= TGFB-low
SLC35A5	1.55248e-54	-0.358889	TGFB-high >= TGFB-low
COPS8	1.8617e-75	-0.358541	TGFB-high >= TGFB-low
MALT1	2.52018e-40	-0.358442	TGFB-high >= TGFB-low
ZNF292	3.17639e-42	-0.358342	TGFB-high >= TGFB-low
ATG2B	6.14046e-51	-0.358238	TGFB-high >= TGFB-low
RHOBTB3	1.04993e-19	-0.358191	TGFB-high >= TGFB-low
EEA1	3.14478e-44	-0.357813	TGFB-high >= TGFB-low
ZMYM2	7.76374e-30	-0.357467	TGFB-high >= TGFB-low
WWC3	1.70378e-52	-0.357065	TGFB-high >= TGFB-low
PHF20L1	1.65249e-49	-0.356857	TGFB-high >= TGFB-low
SIRT1	2.67519e-48	-0.356832	TGFB-high >= TGFB-low
DDX60	2.1805e-17	-0.356743	TGFB-high >= TGFB-low
PIBF1	5.62341e-32	-0.356589	TGFB-high >= TGFB-low
VCL	6.29263e-64	-0.356262	TGFB-high >= TGFB-low
TMEM64	2.98929e-20	-0.356116	TGFB-high >= TGFB-low
PPIP5K2	6.50348e-40	-0.355713	TGFB-high >= TGFB-low
SNX13	4.90086e-48	-0.35534	TGFB-high >= TGFB-low
TNFAIP3	5.03923e-32	-0.355114	TGFB-high >= TGFB-low
DOK3	6.34458e-31	-0.355002	TGFB-high >= TGFB-low
SPATS2L	1.76677e-59	-0.354867	TGFB-high >= TGFB-low
DNAJB9	1.55503e-43	-0.354794	TGFB-high >= TGFB-low
RGS18	2.69566e-25	-0.354395	TGFB-high >= TGFB-low
C9ORF72	7.28409e-29	-0.354315	TGFB-high >= TGFB-low
SAMD9L	3.87693e-18	-0.354107	TGFB-high >= TGFB-low
GPR84	1.83182e-24	-0.354039	TGFB-high >= TGFB-low
PLXNA4	6.47639e-31	-0.354016	TGFB-high >= TGFB-low
CCNT2	3.80037e-57	-0.353943	TGFB-high >= TGFB-low
RAB3B	5.18695e-19	-0.353937	TGFB-high >= TGFB-low
PARD6G	4.35869e-58	-0.353309	TGFB-high >= TGFB-low
GLIPR2	2.97183e-33	-0.353283	TGFB-high >= TGFB-low
VPS41	1.1635e-65	-0.352649	TGFB-high >= TGFB-low
TOP2B	1.92921e-47	-0.352602	TGFB-high >= TGFB-low
ADRA2A	1.42797e-11	-0.352579	TGFB-high >= TGFB-low
GABARAPL1	5.04678e-45	-0.352456	TGFB-high >= TGFB-low
TRAM2	2.04555e-62	-0.352383	TGFB-high >= TGFB-low
LPCAT2	9.04357e-23	-0.352309	TGFB-high >= TGFB-low
OGFRL1	3.70354e-35	-0.352209	TGFB-high >= TGFB-low
DIS3	1.71722e-31	-0.352107	TGFB-high >= TGFB-low
RNF6	1.4205e-39	-0.351801	TGFB-high >= TGFB-low
SNX9	1.23048e-71	-0.351644	TGFB-high >= TGFB-low
TMEM71	2.47544e-15	-0.351577	TGFB-high >= TGFB-low
HACD1	2.78275e-19	-0.351526	TGFB-high >= TGFB-low
TRIP11	1.00528e-55	-0.35104	TGFB-high >= TGFB-low
NFATC1	1.17528e-32	-0.35099	TGFB-high >= TGFB-low
ENG	2.68909e-51	-0.350578	TGFB-high >= TGFB-low
PDS5B	6.85606e-48	-0.350326	TGFB-high >= TGFB-low
ADAM28	3.04557e-17	-0.35032	TGFB-high >= TGFB-low
SLC41A1	3.96992e-48	-0.35018	TGFB-high >= TGFB-low
SHC4	1.62436e-43	-0.349723	TGFB-high >= TGFB-low
SGPP1	8.73602e-28	-0.349584	TGFB-high >= TGFB-low
MARK1	6.93486e-24	-0.349345	TGFB-high >= TGFB-low
DDX3X	1.89341e-42	-0.3492	TGFB-high >= TGFB-low
ZFP36	2.51677e-26	-0.349161	TGFB-high >= TGFB-low
DENND5B	5.42951e-39	-0.348727	TGFB-high >= TGFB-low
KLHDC8B	1.81362e-38	-0.348699	TGFB-high >= TGFB-low
LPGAT1	3.95025e-36	-0.348433	TGFB-high >= TGFB-low
PPP2R3A	1.06541e-41	-0.348162	TGFB-high >= TGFB-low
ZNF436	4.4104e-72	-0.347827	TGFB-high >= TGFB-low
TBL1XR1	1.37952e-39	-0.34771	TGFB-high >= TGFB-low
CXCL10	3.70657e-07	-0.347324	TGFB-high >= TGFB-low
TRANK1	5.86004e-36	-0.347202	TGFB-high >= TGFB-low
IL1RN	2.97698e-10	-0.347143	TGFB-high >= TGFB-low
JAK2	2.55888e-25	-0.346616	TGFB-high >= TGFB-low
ZBTB6	1.75575e-39	-0.346151	TGFB-high >= TGFB-low
UTP23	2.50785e-38	-0.345982	TGFB-high >= TGFB-low
CAND2	1.10389e-35	-0.34568	TGFB-high >= TGFB-low
STXBP3	6.97252e-36	-0.345659	TGFB-high >= TGFB-low
PRAF2	4.73975e-55	-0.345517	TGFB-high >= TGFB-low
GBP5	3.75322e-13	-0.345517	TGFB-high >= TGFB-low
ATF6	6.33214e-64	-0.345446	TGFB-high >= TGFB-low
SMCHD1	1.48216e-31	-0.345415	TGFB-high >= TGFB-low
TYRP1	1.80625e-21	-0.345353	TGFB-high >= TGFB-low
SLA	4.69982e-26	-0.345036	TGFB-high >= TGFB-low
TMF1	4.16005e-46	-0.344915	TGFB-high >= TGFB-low
PHAX	3.11195e-47	-0.34452	TGFB-high >= TGFB-low
NAMPT	1.63823e-21	-0.344231	TGFB-high >= TGFB-low
APOBEC3A	4.78501e-16	-0.344226	TGFB-high >= TGFB-low
KPNA3	2.61169e-48	-0.343853	TGFB-high >= TGFB-low
IMPAD1	5.16265e-42	-0.343567	TGFB-high >= TGFB-low
CHML	2.29204e-29	-0.342959	TGFB-high >= TGFB-low
RGS16	7.08965e-28	-0.342859	TGFB-high >= TGFB-low
C3ORF58	2.62602e-55	-0.342637	TGFB-high >= TGFB-low
MAP7D1	1.02997e-64	-0.342448	TGFB-high >= TGFB-low
CORO1C	8.35033e-50	-0.342384	TGFB-high >= TGFB-low
ITGB5	6.41726e-60	-0.342301	TGFB-high >= TGFB-low
ANKRD46	1.0682e-35	-0.342116	TGFB-high >= TGFB-low
HEATR5A	2.33393e-37	-0.342054	TGFB-high >= TGFB-low
SLC22A17	1.66617e-47	-0.341696	TGFB-high >= TGFB-low
ROBO4	7.11594e-39	-0.341531	TGFB-high >= TGFB-low
ANGEL2	3.25504e-38	-0.34153	TGFB-high >= TGFB-low
SIAH1	3.22804e-63	-0.341344	TGFB-high >= TGFB-low
TBC1D12	5.08423e-41	-0.341069	TGFB-high >= TGFB-low
RIF1	2.49199e-43	-0.340656	TGFB-high >= TGFB-low
ZNF135	9.19635e-48	-0.340521	TGFB-high >= TGFB-low
ZMYM6	7.15355e-36	-0.340514	TGFB-high >= TGFB-low
SLC30A7	6.46727e-43	-0.340372	TGFB-high >= TGFB-low
TTYH2	1.47819e-36	-0.340322	TGFB-high >= TGFB-low
SNX16	4.77049e-34	-0.34006	TGFB-high >= TGFB-low
ALCAM	2.30997e-22	-0.339923	TGFB-high >= TGFB-low
STX12	8.25831e-63	-0.339241	TGFB-high >= TGFB-low
ZC3H13	8.24375e-44	-0.339235	TGFB-high >= TGFB-low
CCDC3	3.41272e-37	-0.339076	TGFB-high >= TGFB-low
KIAA2026	5.65921e-51	-0.338882	TGFB-high >= TGFB-low
SLC31A2	2.47363e-36	-0.338683	TGFB-high >= TGFB-low
FOXC1	6.66462e-20	-0.338613	TGFB-high >= TGFB-low
CRIP2	3.58111e-29	-0.338381	TGFB-high >= TGFB-low
UGGT2	1.93028e-37	-0.33787	TGFB-high >= TGFB-low
ADAM9	1.91679e-32	-0.337794	TGFB-high >= TGFB-low
RBP7	1.99616e-20	-0.337781	TGFB-high >= TGFB-low
FAM26F	2.14808e-10	-0.337315	TGFB-high >= TGFB-low
RBM26	1.68464e-27	-0.337185	TGFB-high >= TGFB-low
FAM91A1	4.15528e-47	-0.33709	TGFB-high >= TGFB-low
ITCH	7.68634e-29	-0.336933	TGFB-high >= TGFB-low
MBTPS2	1.40108e-50	-0.336902	TGFB-high >= TGFB-low
SERINC3	7.8801e-42	-0.336388	TGFB-high >= TGFB-low
EXOC8	1.42746e-56	-0.336355	TGFB-high >= TGFB-low
ADAP2	4.09763e-36	-0.336035	TGFB-high >= TGFB-low
ZNF365	5.62865e-27	-0.335619	TGFB-high >= TGFB-low
ICK	1.12406e-33	-0.335343	TGFB-high >= TGFB-low
FLNC	3.89898e-17	-0.335335	TGFB-high >= TGFB-low
LMO4	1.45775e-28	-0.33531	TGFB-high >= TGFB-low
EVL	6.94635e-33	-0.33521	TGFB-high >= TGFB-low
KIAA0196	6.309e-48	-0.334883	TGFB-high >= TGFB-low
GNAI2	1.36637e-51	-0.334829	TGFB-high >= TGFB-low
ARFGAP3	6.9082e-36	-0.334599	TGFB-high >= TGFB-low
CNR1	3.94835e-18	-0.334587	TGFB-high >= TGFB-low
PPP3CA	1.29043e-49	-0.334505	TGFB-high >= TGFB-low
STAG2	1.30365e-38	-0.334487	TGFB-high >= TGFB-low
KLK6	9.00459e-06	-0.334484	TGFB-high >= TGFB-low
LRP1	6.0022e-38	-0.334324	TGFB-high >= TGFB-low
37316	2.04282e-41	-0.334218	TGFB-high >= TGFB-low
EDEM3	2.6535e-26	-0.33404	TGFB-high >= TGFB-low
AFF3	3.31782e-21	-0.334029	TGFB-high >= TGFB-low
FMOD	3.11548e-21	-0.333857	TGFB-high >= TGFB-low
FMR1	3.17646e-42	-0.3338	TGFB-high >= TGFB-low
C1ORF216	2.19404e-53	-0.333718	TGFB-high >= TGFB-low
ADPRH	1.23615e-65	-0.333699	TGFB-high >= TGFB-low
ADGRE2	1.74497e-28	-0.333495	TGFB-high >= TGFB-low
IFI30	2.26946e-21	-0.333399	TGFB-high >= TGFB-low
PBXIP1	2.90425e-44	-0.333213	TGFB-high >= TGFB-low
KRT6B	2.52829e-05	-0.332946	TGFB-high >= TGFB-low
C16ORF62	1.57315e-28	-0.332705	TGFB-high >= TGFB-low
MYCBP2	5.79439e-37	-0.332079	TGFB-high >= TGFB-low
MPP1	5.9689e-22	-0.332033	TGFB-high >= TGFB-low
B3GNT2	6.25804e-43	-0.331967	TGFB-high >= TGFB-low
TNFSF10	3.17899e-19	-0.331738	TGFB-high >= TGFB-low
SEC14L1	3.76466e-50	-0.331614	TGFB-high >= TGFB-low
SMARCA5	2.38798e-35	-0.331402	TGFB-high >= TGFB-low
KCTD3	1.08518e-29	-0.331365	TGFB-high >= TGFB-low
FOLR2	2.91541e-21	-0.331149	TGFB-high >= TGFB-low
NRBF2	1.2812e-39	-0.331016	TGFB-high >= TGFB-low
BTG2	1.04916e-24	-0.330861	TGFB-high >= TGFB-low
STK38L	3.77078e-37	-0.330698	TGFB-high >= TGFB-low
USP46	3.78761e-45	-0.330621	TGFB-high >= TGFB-low
C1QTNF6	2.12571e-34	-0.330618	TGFB-high >= TGFB-low
C11ORF58	4.79529e-61	-0.330402	TGFB-high >= TGFB-low
EPHA4	5.17865e-13	-0.33037	TGFB-high >= TGFB-low
ABCA9	6.78743e-25	-0.330345	TGFB-high >= TGFB-low
NEDD9	1.94426e-25	-0.329858	TGFB-high >= TGFB-low
EFHD1	1.48298e-28	-0.329775	TGFB-high >= TGFB-low
EIF4E3	6.54187e-31	-0.329759	TGFB-high >= TGFB-low
TMEM106B	6.77992e-40	-0.329477	TGFB-high >= TGFB-low
KCND3	6.74779e-15	-0.329267	TGFB-high >= TGFB-low
PPM1A	7.62369e-55	-0.328732	TGFB-high >= TGFB-low
GAPT	7.83346e-22	-0.327634	TGFB-high >= TGFB-low
KCTD15	2.1173e-28	-0.327576	TGFB-high >= TGFB-low
PCDHB5	9.61945e-28	-0.327552	TGFB-high >= TGFB-low
PPTC7	1.00729e-35	-0.327528	TGFB-high >= TGFB-low
LMAN1	3.12762e-25	-0.327292	TGFB-high >= TGFB-low
SLC26A2	1.19471e-06	-0.327251	TGFB-high >= TGFB-low
PIK3CD	3.43768e-26	-0.327072	TGFB-high >= TGFB-low
ZFR	3.23035e-57	-0.326851	TGFB-high >= TGFB-low
SNX24	9.46826e-31	-0.32659	TGFB-high >= TGFB-low
FAM175A	2.96016e-30	-0.326473	TGFB-high >= TGFB-low
NUPL1	4.45348e-29	-0.326258	TGFB-high >= TGFB-low
RGS17	2.3474e-35	-0.326187	TGFB-high >= TGFB-low
TNFSF8	2.60483e-25	-0.326007	TGFB-high >= TGFB-low
PPP3CC	1.04348e-39	-0.325932	TGFB-high >= TGFB-low
FJX1	2.46469e-31	-0.325591	TGFB-high >= TGFB-low
NME7	1.34801e-38	-0.325425	TGFB-high >= TGFB-low
MLLT10	2.14193e-47	-0.32535	TGFB-high >= TGFB-low
TXNIP	1.32503e-28	-0.325307	TGFB-high >= TGFB-low
VAMP7	2.94675e-44	-0.325249	TGFB-high >= TGFB-low
TCF12	6.64446e-35	-0.325178	TGFB-high >= TGFB-low
USP25	1.4301e-52	-0.325128	TGFB-high >= TGFB-low
CCR5	8.79837e-21	-0.325126	TGFB-high >= TGFB-low
YIPF4	3.24628e-36	-0.325091	TGFB-high >= TGFB-low
TAGAP	4.50414e-19	-0.325017	TGFB-high >= TGFB-low
ERO1LB	4.26601e-29	-0.324875	TGFB-high >= TGFB-low
HOMER1	2.68365e-21	-0.323609	TGFB-high >= TGFB-low
RNF14	2.4486e-41	-0.323518	TGFB-high >= TGFB-low
DPEP2	9.0825e-31	-0.323009	TGFB-high >= TGFB-low
GAB1	9.16352e-40	-0.322886	TGFB-high >= TGFB-low
FZD4	1.59084e-52	-0.322564	TGFB-high >= TGFB-low
INTS6	1.45904e-37	-0.322546	TGFB-high >= TGFB-low
PLEKHA1	8.22618e-48	-0.322231	TGFB-high >= TGFB-low
ASPA	4.20589e-20	-0.322196	TGFB-high >= TGFB-low
DYNC2LI1	1.25307e-26	-0.322174	TGFB-high >= TGFB-low
OPTN	2.25775e-41	-0.322141	TGFB-high >= TGFB-low
PROX1	9.98473e-10	-0.321913	TGFB-high >= TGFB-low
PUM2	7.56723e-49	-0.321632	TGFB-high >= TGFB-low
PCGF5	2.64523e-27	-0.321263	TGFB-high >= TGFB-low
MAPRE2	8.49228e-42	-0.321216	TGFB-high >= TGFB-low
ZNF84	1.18222e-34	-0.321069	TGFB-high >= TGFB-low
PTCH1	3.96252e-17	-0.321021	TGFB-high >= TGFB-low
BIRC6	2.57863e-53	-0.320869	TGFB-high >= TGFB-low
PRUNE2	1.18346e-08	-0.320621	TGFB-high >= TGFB-low
SESN1	8.04522e-15	-0.320514	TGFB-high >= TGFB-low
AKIRIN1	4.6932e-37	-0.320038	TGFB-high >= TGFB-low
RNF219	5.22744e-35	-0.319611	TGFB-high >= TGFB-low
RASGRP2	4.26636e-26	-0.319271	TGFB-high >= TGFB-low
PLA2R1	8.44713e-29	-0.318714	TGFB-high >= TGFB-low
TTC33	4.09395e-36	-0.318685	TGFB-high >= TGFB-low
ZFP82	8.11266e-26	-0.318646	TGFB-high >= TGFB-low
ZMIZ1	4.44611e-54	-0.318235	TGFB-high >= TGFB-low
PFKFB3	1.12709e-26	-0.318099	TGFB-high >= TGFB-low
ZFAND5	1.03166e-59	-0.317808	TGFB-high >= TGFB-low
PRPF39	1.27161e-24	-0.317803	TGFB-high >= TGFB-low
TNXB	4.64318e-18	-0.31746	TGFB-high >= TGFB-low
LSP1	4.57447e-27	-0.317365	TGFB-high >= TGFB-low
PAN3	1.32643e-27	-0.317287	TGFB-high >= TGFB-low
TPM1	1.01213e-37	-0.317286	TGFB-high >= TGFB-low
ATP9A	3.64161e-16	-0.317213	TGFB-high >= TGFB-low
TRPV2	3.37096e-38	-0.317206	TGFB-high >= TGFB-low
RAB12	1.25466e-35	-0.316974	TGFB-high >= TGFB-low
LIMS2	8.18128e-25	-0.316852	TGFB-high >= TGFB-low
C11ORF63	1.16504e-29	-0.316566	TGFB-high >= TGFB-low
SEMA5A	1.85619e-15	-0.316424	TGFB-high >= TGFB-low
SMTN	2.10003e-20	-0.31627	TGFB-high >= TGFB-low
STAU2	1.52432e-48	-0.316254	TGFB-high >= TGFB-low
NR4A2	2.66948e-11	-0.316062	TGFB-high >= TGFB-low
KDM5B	1.13771e-34	-0.315938	TGFB-high >= TGFB-low
OSGIN2	4.01123e-47	-0.315931	TGFB-high >= TGFB-low
VPS54	2.70583e-44	-0.315734	TGFB-high >= TGFB-low
KLK10	8.35195e-06	-0.315524	TGFB-high >= TGFB-low
PRKCI	2.85443e-33	-0.315042	TGFB-high >= TGFB-low
BTK	7.16117e-26	-0.315028	TGFB-high >= TGFB-low
DPP8	7.1532e-31	-0.314889	TGFB-high >= TGFB-low
ATL2	7.87535e-33	-0.314762	TGFB-high >= TGFB-low
PSIP1	1.26133e-27	-0.314618	TGFB-high >= TGFB-low
KLF2	8.13189e-24	-0.314468	TGFB-high >= TGFB-low
EBF3	1.4213e-29	-0.314108	TGFB-high >= TGFB-low
ZNF92	1.47004e-25	-0.313955	TGFB-high >= TGFB-low
CREG1	1.68842e-47	-0.31371	TGFB-high >= TGFB-low
MAN1A2	5.39285e-44	-0.313498	TGFB-high >= TGFB-low
DNM1	4.52987e-21	-0.313489	TGFB-high >= TGFB-low
WDR35	7.21918e-31	-0.313461	TGFB-high >= TGFB-low
SMC3	1.71336e-28	-0.313443	TGFB-high >= TGFB-low
CYSLTR1	9.23109e-24	-0.313381	TGFB-high >= TGFB-low
PTPRS	1.63291e-24	-0.313354	TGFB-high >= TGFB-low
VPS36	2.68419e-30	-0.313258	TGFB-high >= TGFB-low
CTTNBP2NL	1.16721e-52	-0.312975	TGFB-high >= TGFB-low
FAM155A	2.6061e-21	-0.312786	TGFB-high >= TGFB-low
CD81	5.21173e-52	-0.3127	TGFB-high >= TGFB-low
ARHGAP10	1.90847e-34	-0.312534	TGFB-high >= TGFB-low
HPGD	1.56765e-07	-0.312482	TGFB-high >= TGFB-low
FAT3	1.61469e-28	-0.312428	TGFB-high >= TGFB-low
ARL5B	1.13653e-25	-0.312344	TGFB-high >= TGFB-low
NCAM1	3.50412e-18	-0.31221	TGFB-high >= TGFB-low
CLC	8.51289e-07	-0.31221	TGFB-high >= TGFB-low
ZBED8	4.56942e-32	-0.312074	TGFB-high >= TGFB-low
VPS37A	1.71727e-28	-0.311988	TGFB-high >= TGFB-low
SEC23IP	3.34762e-41	-0.311713	TGFB-high >= TGFB-low
MOSPD2	6.59939e-52	-0.311239	TGFB-high >= TGFB-low
RWDD3	5.10221e-36	-0.311179	TGFB-high >= TGFB-low
ZCCHC6	1.03582e-43	-0.311142	TGFB-high >= TGFB-low
SELPLG	5.36535e-23	-0.310935	TGFB-high >= TGFB-low
CD99	1.34766e-36	-0.310708	TGFB-high >= TGFB-low
KBTBD2	4.68962e-54	-0.310329	TGFB-high >= TGFB-low
ABCG1	6.4535e-20	-0.310166	TGFB-high >= TGFB-low
ENPP5	3.97903e-18	-0.30995	TGFB-high >= TGFB-low
SEC63	3.30019e-44	-0.309891	TGFB-high >= TGFB-low
CD300A	5.09313e-22	-0.308994	TGFB-high >= TGFB-low
RRAS	4.30881e-39	-0.308712	TGFB-high >= TGFB-low
DKK1	1.53321e-06	-0.308585	TGFB-high >= TGFB-low
ADAMTSL1	1.89133e-27	-0.308497	TGFB-high >= TGFB-low
SNED1	2.35186e-31	-0.308342	TGFB-high >= TGFB-low
DNAJC6	9.27778e-13	-0.308313	TGFB-high >= TGFB-low
CHIC1	4.37168e-30	-0.308089	TGFB-high >= TGFB-low
ITGA2	2.14024e-17	-0.307823	TGFB-high >= TGFB-low
CSF3R	6.26959e-15	-0.307591	TGFB-high >= TGFB-low
RABEP1	3.19814e-43	-0.30739	TGFB-high >= TGFB-low
PCF11	3.85651e-34	-0.307314	TGFB-high >= TGFB-low
FAM76B	5.42891e-37	-0.307295	TGFB-high >= TGFB-low
BCLAF1	1.17286e-34	-0.307175	TGFB-high >= TGFB-low
WISP2	6.21592e-13	-0.307041	TGFB-high >= TGFB-low
SERPINB5	8.01005e-06	-0.306972	TGFB-high >= TGFB-low
IFIH1	2.48637e-20	-0.306456	TGFB-high >= TGFB-low
PNRC1	6.80734e-40	-0.306366	TGFB-high >= TGFB-low
S100B	6.85499e-18	-0.306069	TGFB-high >= TGFB-low
PTCHD1	1.25735e-14	-0.306064	TGFB-high >= TGFB-low
TCP11L1	5.60867e-45	-0.30561	TGFB-high >= TGFB-low
CYB5R3	5.81788e-49	-0.305574	TGFB-high >= TGFB-low
PIK3R5	2.21433e-26	-0.30553	TGFB-high >= TGFB-low
SNX3	8.8551e-51	-0.305279	TGFB-high >= TGFB-low
SENP6	2.2159e-45	-0.304603	TGFB-high >= TGFB-low
EPB41L4A	5.48725e-16	-0.304466	TGFB-high >= TGFB-low
HIAT1	8.37441e-57	-0.304294	TGFB-high >= TGFB-low
BANK1	2.54906e-14	-0.304288	TGFB-high >= TGFB-low
CCL4	5.29982e-12	-0.303256	TGFB-high >= TGFB-low
STXBP5	6.93857e-31	-0.303101	TGFB-high >= TGFB-low
EGFLAM	4.03374e-37	-0.302729	TGFB-high >= TGFB-low
TMEM87B	1.0022e-32	-0.302612	TGFB-high >= TGFB-low
EIF2AK2	9.27193e-42	-0.302471	TGFB-high >= TGFB-low
PAQR3	2.68864e-28	-0.302317	TGFB-high >= TGFB-low
UBR3	1.13965e-54	-0.302262	TGFB-high >= TGFB-low
CHMP2B	1.73454e-28	-0.302177	TGFB-high >= TGFB-low
NF1	3.54732e-48	-0.302085	TGFB-high >= TGFB-low
RAP1A	1.80736e-50	-0.301937	TGFB-high >= TGFB-low
SCN9A	6.37256e-24	-0.30185	TGFB-high >= TGFB-low
LTBP3	6.26396e-33	-0.301585	TGFB-high >= TGFB-low
RAB27A	5.79272e-21	-0.301539	TGFB-high >= TGFB-low
FNTA	3.48479e-38	-0.301454	TGFB-high >= TGFB-low
CPNE3	4.27709e-28	-0.300919	TGFB-high >= TGFB-low
PAMR1	5.35582e-31	-0.300914	TGFB-high >= TGFB-low
RLIM	1.31679e-43	-0.300695	TGFB-high >= TGFB-low
LRRC58	5.1235e-37	-0.30053	TGFB-high >= TGFB-low
RASSF6	3.97578e-10	-0.300452	TGFB-high >= TGFB-low
UFM1	6.02013e-26	-0.300371	TGFB-high >= TGFB-low
YPEL3	4.72828e-28	-0.300281	TGFB-high >= TGFB-low
BIRC3	1.23308e-10	-0.29956	TGFB-high >= TGFB-low
SP100	4.58501e-40	-0.299452	TGFB-high >= TGFB-low
PLEKHA5	1.15835e-34	-0.299437	TGFB-high >= TGFB-low
C3ORF38	4.18927e-36	-0.299209	TGFB-high >= TGFB-low
GREM2	2.95486e-11	-0.298814	TGFB-high >= TGFB-low
GALNT1	5.14643e-25	-0.298655	TGFB-high >= TGFB-low
C9ORF3	7.94749e-32	-0.298458	TGFB-high >= TGFB-low
COL7A1	5.37535e-17	-0.298453	TGFB-high >= TGFB-low
SLAIN2	5.55619e-46	-0.298217	TGFB-high >= TGFB-low
BTN3A3	1.93599e-17	-0.298101	TGFB-high >= TGFB-low
SUCLA2	2.58074e-26	-0.297936	TGFB-high >= TGFB-low
ATP2B1	8.75151e-25	-0.297718	TGFB-high >= TGFB-low
UBE2D1	5.61949e-41	-0.297522	TGFB-high >= TGFB-low
KCNS3	2.2246e-15	-0.297479	TGFB-high >= TGFB-low
LOXL3	1.33295e-50	-0.297406	TGFB-high >= TGFB-low
BCL2L11	1.79146e-33	-0.297202	TGFB-high >= TGFB-low
ABHD5	1.89708e-35	-0.297071	TGFB-high >= TGFB-low
SMPX	5.05303e-09	-0.296822	TGFB-high >= TGFB-low
RPS6KA2	4.91029e-28	-0.296695	TGFB-high >= TGFB-low
TPR	5.0366e-32	-0.296614	TGFB-high >= TGFB-low
PRCP	1.69012e-43	-0.296604	TGFB-high >= TGFB-low
TMEM14A	2.71813e-26	-0.296289	TGFB-high >= TGFB-low
ARMC1	1.37986e-32	-0.296264	TGFB-high >= TGFB-low
SNX4	4.55686e-32	-0.296185	TGFB-high >= TGFB-low
ITK	1.07042e-14	-0.296118	TGFB-high >= TGFB-low
HLA-DMB	4.19421e-13	-0.296096	TGFB-high >= TGFB-low
SIKE1	1.22762e-37	-0.295901	TGFB-high >= TGFB-low
ZNF618	3.90689e-18	-0.295641	TGFB-high >= TGFB-low
PRKAA1	6.14389e-32	-0.295626	TGFB-high >= TGFB-low
SKP1	2.23036e-41	-0.295567	TGFB-high >= TGFB-low
TLR5	3.00247e-28	-0.295285	TGFB-high >= TGFB-low
CSPG4	3.11782e-24	-0.295225	TGFB-high >= TGFB-low
PLCL2	1.1167e-15	-0.294902	TGFB-high >= TGFB-low
ILK	5.26968e-44	-0.294316	TGFB-high >= TGFB-low
GAL3ST4	1.50266e-26	-0.293698	TGFB-high >= TGFB-low
[truncated: 2,987 more rows]

## Sheet: top25 upregulated in TGFB-high
Gene	Corrected-pvalue	Difference
ASPN	1.31796e-217	-2.07381
FNDC1	1.86865e-205	-1.95498
SPOCK1	3.96767e-241	-1.81705
COL8A1	8.14398e-220	-1.72335
DCN	2.0584e-205	-1.64378
FAP	5.08686e-227	-1.63303
CACNA2D1	6.86793e-219	-1.51292
LUM	1.85629e-204	-1.47217
PRRX1	2.38278e-204	-1.43409
FRMD6	6.60451e-242	-1.3725
FBN1	9.43736e-231	-1.36509
COL5A2	1.87452e-218	-1.36463
STON1	1.21763e-216	-1.35948
PDGFC	2.948e-209	-1.29684
RASSF8	1.83383e-214	-1.24573
TIMP2	5.71237e-236	-1.19251
CALD1	1.32562e-213	-1.11217
CSGALNACT2	1.15881e-239	-1.03039
ZNF532	2.3549e-208	-1.0085
TCF4	2.30046e-208	-0.971922
ELK3	7.18634e-220	-0.93474
AKT3	2.16056e-204	-0.921635
ITGB1	7.98117e-208	-0.859648
BMPR2	7.82289e-220	-0.769457
ACVR1	2.60427e-214	-0.595806
